# Supplementary material for: 2-(1,3-Benzoxazol-2-ylsulfan­yl)-1-phenyl­ethanone
Source: Acta Crystallogr Sect E Struct Rep Online. 2009 Aug 29;65(Pt 9):o2287. doi: 10.1107/S1600536809033960 (PMC2970099; doi:10.1107/S1600536809033960)
Supplement: Supplementary file 2 [file e-65-o2287-Isup2.hkl]

# 
# h,k,l, Fc-squared, Fo-squared, sigma(Fo-squared) and status flag 
# 
data_I
_shelx_title '  a in P2(1)2(1)2(1)' 
_shelx_refln_list_code          4 
_shelx_F_calc_maximum      125.16 
_exptl_crystal_F_000       560.00 
_reflns_d_resolution_high  0.7109 
 
loop_ 
 _symmetry_equiv_pos_as_xyz 
 'x, y, z' 
 '-x+1/2, -y, z+1/2' 
 'x+1/2, -y+1/2, -z' 
 '-x, y+1/2, -z+1/2' 
 
_cell_length_a     4.8580 
_cell_length_b    14.0780 
_cell_length_c    18.6840 
_cell_angle_alpha  90.000 
_cell_angle_beta   90.000 
_cell_angle_gamma  90.000 
 
_shelx_F_squared_multiplier     1.000 
 
loop_ 
 _refln_index_h 
 _refln_index_k 
 _refln_index_l 
 _refln_F_squared_calc 
 _refln_F_squared_meas 
 _refln_F_squared_sigma 
 _refln_observed_status 
   2   0   0      815.16      754.15     15.05 o 
   4   0   0      572.10      523.58     13.95 o 
   6   0   0       80.88       68.52      8.65 o 
   1   1   0      470.38      480.31      7.13 o 
   2   1   0      869.42      878.07     10.95 o 
   3   1   0       48.40       53.80      2.49 o 
   4   1   0      216.83      213.58      6.63 o 
   5   1   0       24.19       28.32      4.11 o 
   6   1   0        4.80       -1.26      9.37 o 
   0   2   0       98.38      122.97      6.94 o 
   1   2   0     2204.57     2356.96     20.30 o 
   2   2   0      169.21      141.28      3.25 o 
   3   2   0     1807.54     1824.31     19.68 o 
   4   2   0       76.30       68.73      4.03 o 
   5   2   0      152.48      146.37      5.92 o 
   6   2   0       64.58       84.45      9.13 o 
   1   3   0     7271.60     7986.00     78.71 o 
   2   3   0      247.36      263.41      4.01 o 
   3   3   0       15.88       16.31      1.63 o 
   4   3   0       38.11       44.56      3.24 o 
   5   3   0        1.27       -0.23      2.51 o 
   6   3   0        0.09        0.27      4.82 o 
   0   4   0     1789.82     2097.76     31.81 o 
   1   4   0      421.75      420.66      5.92 o 
   2   4   0      880.53      969.77      9.54 o 
   3   4   0      194.15      178.77      5.85 o 
   4   4   0      364.56      345.71      7.47 o 
   5   4   0      156.52      168.83      8.19 o 
   6   4   0        4.98       13.51      9.73 o 
   1   5   0     3585.66     4043.89     43.41 o 
   2   5   0     1333.19     1475.60     13.85 o 
   3   5   0       87.30       98.34      2.85 o 
   4   5   0      135.41      128.13      4.50 o 
   5   5   0        1.52       -0.15      5.22 o 
   6   5   0       12.71        2.33      5.26 o 
   0   6   0      454.35      448.81     10.14 o 
   1   6   0     1896.97     2053.99     25.81 o 
   2   6   0        1.97        5.70      1.31 o 
   3   6   0     1061.09     1081.41     11.81 o 
   4   6   0      141.59      140.16      7.28 o 
   5   6   0       72.32       78.44      6.66 o 
   6   6   0       35.73       39.50      7.48 o 
   1   7   0      997.65     1154.32     18.44 o 
   2   7   0        0.83       -2.20      1.15 o 
   3   7   0       34.97       40.15      3.14 o 
   4   7   0       37.13       48.41      5.21 o 
   5   7   0       35.40       28.85      5.25 o 
   6   7   0        0.32        3.96      4.78 o 
   0   8   0     2957.14     3019.91     46.67 o 
   1   8   0      266.11      278.71      5.51 o 
   2   8   0       90.88       77.27      3.87 o 
   3   8   0       16.74       15.50      4.14 o 
   4   8   0      125.27      132.56      8.95 o 
   5   8   0       42.06       48.43      7.82 o 
   6   8   0       18.99       26.11      7.13 o 
   1   9   0      256.03      258.86      5.22 o 
   2   9   0       44.63       45.81      2.77 o 
   3   9   0       98.61      101.08      7.39 o 
   4   9   0       43.68       40.85      6.70 o 
   5   9   0       13.53       21.65      5.17 o 
   0  10   0     1151.44     1236.66     20.43 o 
   1  10   0      416.59      386.59      6.81 o 
   2  10   0     1122.63     1093.76     14.89 o 
   3  10   0       22.46       20.17      4.12 o 
   4  10   0       29.74       50.70      7.97 o 
   5  10   0        6.04        8.26      7.34 o 
   1  11   0      106.35      110.66      4.09 o 
   2  11   0       24.92       20.66      2.47 o 
   3  11   0        8.16        4.55      3.60 o 
   4  11   0       27.28       27.43      5.66 o 
   5  11   0        1.87        2.61      4.12 o 
   0  12   0       59.25       69.39      6.31 o 
   1  12   0      205.49      187.93      5.62 o 
   2  12   0       50.69       46.94      3.49 o 
   3  12   0       61.96       64.96      5.99 o 
   4  12   0       79.89       84.15      9.35 o 
   5  12   0       96.79       97.52      8.27 o 
   1  13   0      110.67      116.08      6.89 o 
   2  13   0        1.59        0.66      2.12 o 
   3  13   0       14.55       14.54      4.30 o 
   4  13   0        5.73       15.33      4.83 o 
   5  13   0        0.50       25.56      9.10 o 
   0  14   0      112.29       99.38      5.57 o 
   1  14   0        0.05        0.09      4.34 o 
   2  14   0       11.18        7.63      2.99 o 
   3  14   0      295.35      261.55     17.85 o 
   4  14   0       22.13       32.68      5.52 o 
   1  15   0       69.15       69.61      4.44 o 
   2  15   0      107.86      106.07      7.20 o 
   3  15   0        9.17        4.30      5.91 o 
   4  15   0       14.07       25.35      5.40 o 
   0  16   0        9.17        8.04      4.67 o 
   1  16   0        0.10       -2.73      4.33 o 
   2  16   0      154.84      155.08      8.58 o 
   3  16   0       18.13       25.33      5.16 o 
   4  16   0        8.80       20.34      6.79 o 
   1  17   0        4.41        6.78      5.05 o 
   2  17   0        3.56        8.11      5.77 o 
   3  17   0       11.34       17.44      6.26 o 
   0  18   0       23.90       30.27      9.01 o 
   1  18   0        6.78        8.82      5.37 o 
   1  19   0       11.80       19.87      9.73 o 
   1   0   1      149.74      127.21      2.51 o 
   2   0   1      409.46      406.45      7.33 o 
   3   0   1     1602.00     1492.76     19.94 o 
   4   0   1       32.22       34.11      3.31 o 
   5   0   1      119.31      118.49      5.56 o 
   6   0   1       11.79       10.62      3.78 o 
  -6   1   1       23.74       28.22      5.57 o 
  -5   1   1       97.19       99.81      5.19 o 
  -4   1   1        8.59        3.11      2.72 o 
  -3   1   1      675.31      658.40      8.40 o 
  -2   1   1      315.50      301.04      4.48 o 
  -1   1   1      242.31      228.38      3.61 o 
   1   1   1      232.46      227.48      4.70 o 
   2   1   1      309.72      298.73      5.22 o 
   3   1   1      662.61      626.80     10.55 o 
   4   1   1        9.10        7.69      2.53 o 
   5   1   1       98.17      106.73      6.60 o 
   6   1   1       22.69       14.88      7.50 o 
  -6   2   1       12.47        8.65      6.31 o 
  -5   2   1      221.40      218.31      8.12 o 
  -4   2   1      329.58      293.31      6.73 o 
  -3   2   1      470.16      459.52      9.86 o 
  -2   2   1      400.07      392.49      5.95 o 
  -1   2   1    15664.71    16694.87    286.30 o 
   0   2   1     2339.44     2545.81     31.99 o 
   1   2   1    15541.69    16600.54    265.88 o 
   2   2   1      398.10      383.79      5.26 o 
   3   2   1      470.63      463.54      6.61 o 
   4   2   1      325.57      305.88      7.45 o 
   5   2   1      222.18      232.34      7.13 o 
   6   2   1       12.47       11.19      7.13 o 
  -6   3   1       46.00       56.32     11.17 o 
  -5   3   1      167.40      176.37     12.61 o 
  -4   3   1       41.96       41.85      3.27 o 
  -3   3   1       70.04       68.85      2.58 o 
  -2   3   1     3143.71     3287.90     32.71 o 
  -1   3   1     9478.75    10418.49     99.27 o 
   0   3   1     3369.43     3838.81     44.57 o 
   1   3   1     9464.09    10261.23     80.97 o 
   2   3   1     3126.18     3282.92     28.52 o 
   3   3   1       69.20       69.63      2.28 o 
   4   3   1       43.23       38.07      3.19 o 
   5   3   1      168.41      172.76      6.84 o 
   6   3   1       47.21       51.74      8.66 o 
  -6   4   1       66.51       92.59      9.70 o 
  -5   4   1        0.36       -2.37      9.55 o 
  -4   4   1      286.85      279.06      6.43 o 
  -3   4   1        5.89        6.74      1.63 o 
  -2   4   1     1640.45     1703.41     16.46 o 
  -1   4   1      630.60      675.65      8.45 o 
   0   4   1        2.92        4.20      1.96 o 
   1   4   1      626.55      656.37      7.15 o 
   2   4   1     1652.36     1673.85     16.43 o 
   3   4   1        5.71        6.29      1.26 o 
   4   4   1      291.80      281.88      6.20 o 
   5   4   1        0.40        1.14      5.87 o 
   6   4   1       65.28       80.31      8.72 o 
  -6   5   1      117.63      116.02     17.84 o 
  -5   5   1       31.43       33.91      5.14 o 
  -4   5   1      576.74      553.40     11.55 o 
  -3   5   1       94.99       82.59      2.86 o 
  -2   5   1     4205.89     4520.97     41.38 o 
  -1   5   1      192.67      196.27      4.23 o 
   0   5   1       12.52       20.18      1.61 o 
   1   5   1      191.16      192.30      3.30 o 
   2   5   1     4231.57     4507.75     38.84 o 
   3   5   1       95.11       86.38      3.77 o 
   4   5   1      570.94      569.14      9.29 o 
   5   5   1       31.92       22.23      4.71 o 
   6   5   1      117.10      122.86     10.26 o 
  -6   6   1       90.47      112.06     10.20 o 
  -5   6   1       19.39       24.12      4.77 o 
  -4   6   1       36.27       32.05      3.57 o 
  -3   6   1      123.29      120.14      3.39 o 
  -2   6   1      755.74      755.03      9.10 o 
  -1   6   1      111.86      142.42      4.34 o 
   0   6   1     2544.12     2634.36     28.14 o 
   1   6   1      120.52      149.39      3.43 o 
   2   6   1      747.18      730.02      8.43 o 
   3   6   1      115.99      114.38      3.32 o 
   4   6   1       32.56       39.22      4.26 o 
   5   6   1       19.68       27.89      4.98 o 
   6   6   1       89.63      103.13      9.86 o 
  -6   7   1        6.61       13.27      5.48 o 
  -5   7   1       29.44       20.47      4.91 o 
  -4   7   1       41.95       42.72      5.13 o 
  -3   7   1       62.06       66.38      5.93 o 
  -2   7   1      321.44      333.01      5.97 o 
  -1   7   1      750.90      826.72     12.58 o 
   0   7   1        8.95       19.97      3.92 o 
   1   7   1      741.92      791.90      9.74 o 
   2   7   1      328.74      333.67      5.23 o 
   3   7   1       63.05       57.61      4.02 o 
   4   7   1       42.63       42.15      5.01 o 
   5   7   1       27.64       33.86      5.42 o 
   6   7   1        6.21        8.57      5.56 o 
  -6   8   1        2.58        3.63      5.39 o 
  -5   8   1      134.58      147.34     10.33 o 
  -4   8   1       43.42       40.58      5.13 o 
  -3   8   1     1569.25     1505.74     19.28 o 
  -2   8   1       89.13      102.78      3.58 o 
  -1   8   1      448.84      450.23      8.52 o 
   0   8   1      317.62      336.50      5.97 o 
   1   8   1      442.19      457.25      6.39 o 
   2   8   1       90.74      101.92      2.93 o 
   3   8   1     1583.11     1498.01     22.03 o 
   4   8   1       44.42       55.94      6.09 o 
   5   8   1      135.37      144.13     11.13 o 
   6   8   1        2.68        8.62     10.54 o 
  -5   9   1       46.04       40.72      5.94 o 
  -4   9   1       31.14       32.55      4.90 o 
  -3   9   1      133.64      130.72      6.91 o 
  -2   9   1      190.04      196.95      4.92 o 
  -1   9   1       78.31       84.80      3.26 o 
   0   9   1     1018.87     1107.68     16.30 o 
   1   9   1       83.93       88.22      3.63 o 
   2   9   1      190.72      195.75      4.89 o 
   3   9   1      140.10      127.56     10.11 o 
   4   9   1       30.73       31.46      4.97 o 
   5   9   1       45.02       46.44      6.14 o 
  -5  10   1       62.67       83.78     21.70 o 
  -4  10   1       53.21       44.47      5.45 o 
  -3  10   1       53.49       55.70      5.44 o 
  -2  10   1      137.58      130.90      4.45 o 
  -1  10   1      177.58      178.00      4.59 o 
   0  10   1      345.78      350.08      8.08 o 
   1  10   1      168.02      165.07      4.98 o 
   2  10   1      136.23      121.98      4.30 o 
   3  10   1       49.12       43.02      5.01 o 
   4  10   1       54.92       60.15      6.08 o 
   5  10   1       62.68       56.81      6.71 o 
  -5  11   1       39.72       40.54      6.18 o 
  -4  11   1       49.85       38.47      5.55 o 
  -3  11   1       28.69       27.03      4.67 o 
  -2  11   1      195.24      180.74      4.95 o 
  -1  11   1      146.66      151.36      5.08 o 
   0  11   1       76.69       93.26      4.31 o 
   1  11   1      146.39      148.52      5.95 o 
   2  11   1      194.98      192.73      5.00 o 
   3  11   1       27.10       39.69      5.06 o 
   4  11   1       47.83       44.35      9.65 o 
   5  11   1       39.69       35.86      6.11 o 
  -5  12   1       13.77       14.18      7.50 o 
  -4  12   1       47.55       60.53      6.32 o 
  -3  12   1       30.11       31.75      4.84 o 
  -2  12   1      176.70      158.21      4.79 o 
  -1  12   1      357.72      360.16      6.99 o 
   0  12   1      106.87      109.76      4.31 o 
   1  12   1      355.94      350.16      9.10 o 
   2  12   1      166.47      148.65      5.82 o 
   3  12   1       29.05       30.83      5.68 o 
   4  12   1       48.97       53.82      6.36 o 
   5  12   1       13.44       14.01      7.95 o 
  -5  13   1       11.96       26.53     11.98 o 
  -4  13   1       42.09       43.60      6.00 o 
  -3  13   1        8.25        6.84      3.89 o 
  -2  13   1       26.61       25.07      2.74 o 
  -1  13   1      115.89      112.84      4.28 o 
   0  13   1       84.45       87.62      3.96 o 
   1  13   1      115.28      119.97      5.07 o 
   2  13   1       24.58       18.49      3.37 o 
   3  13   1        8.68        7.99      4.13 o 
   4  13   1       42.06       46.24      6.22 o 
   5  13   1       11.98       30.94      8.41 o 
  -4  14   1       53.74       69.51     10.66 o 
  -3  14   1       62.05       62.09      6.22 o 
  -2  14   1      141.77      143.26      5.62 o 
  -1  14   1       25.66       27.55      3.12 o 
   0  14   1      110.95      109.02      5.29 o 
   1  14   1       25.29       22.03      3.78 o 
   2  14   1      141.17      148.44      6.25 o 
   3  14   1       61.09       65.29      5.97 o 
   4  14   1       54.49       64.14      6.96 o 
  -4  15   1       25.45       36.11      8.26 o 
  -3  15   1        5.16        5.46      8.51 o 
  -2  15   1       54.76       60.05      8.08 o 
  -1  15   1       26.30       19.12      4.12 o 
   0  15   1       15.56       18.21      4.19 o 
   1  15   1       27.11       20.81      4.84 o 
   2  15   1       56.12       57.77      5.30 o 
   3  15   1        5.15        9.10      4.44 o 
   4  15   1       26.41       35.87      5.96 o 
  -4  16   1       21.54       39.75      8.47 o 
  -3  16   1       24.41       16.45      4.77 o 
  -2  16   1       51.46       53.96      6.00 o 
  -1  16   1      105.16       97.71      7.77 o 
   0  16   1        7.11        6.31      3.97 o 
   1  16   1      103.29      113.55      8.27 o 
   2  16   1       52.36       42.12      7.23 o 
   3  16   1       25.86       29.49      5.62 o 
   4  16   1       21.05       24.50     13.33 o 
  -3  17   1        2.76        6.40      4.67 o 
  -2  17   1       13.62       19.11      5.06 o 
  -1  17   1       56.02       57.39      7.88 o 
   0  17   1       13.94       10.31      9.55 o 
   1  17   1       57.59       47.20      8.65 o 
   2  17   1       13.64       14.64     11.98 o 
   3  17   1        2.40        3.79      5.67 o 
  -2  18   1       13.00       20.00     10.45 o 
  -1  18   1       78.21       86.77      8.14 o 
   0  18   1        4.83        5.64      5.68 o 
   1  18   1       81.88       77.52     13.15 o 
  -1  19   1       18.46       14.23     10.27 o 
   0  19   1       32.41       29.66      9.64 o 
   1  19   1       17.64       20.68      6.69 o 
   1   0   2        5.25        8.50      0.93 o 
   2   0   2       25.75       30.48      1.93 o 
   3   0   2        0.11       -0.89      1.57 o 
   4   0   2       18.25       16.52      2.86 o 
   5   0   2        8.10        3.53      5.20 o 
   6   0   2      102.30       95.98      8.02 o 
  -6   1   2       15.79       18.52      5.09 o 
  -5   1   2       28.87       26.11      4.08 o 
  -4   1   2      731.62      710.29     11.60 o 
  -3   1   2       60.43       77.71      3.06 o 
  -2   1   2      673.25      659.06      8.37 o 
  -1   1   2     4079.21     4271.13     43.80 o 
   0   1   2     1433.22     1622.74     85.22 o 
   1   1   2     4045.52     4221.04     39.29 o 
   2   1   2      671.26      666.50      9.95 o 
   3   1   2       61.59       71.30      3.45 o 
   4   1   2      736.94      712.19     15.68 o 
   5   1   2       27.94       27.94      4.09 o 
   6   1   2       15.52       21.05      4.21 o 
  -6   2   2        3.00        9.19      7.03 o 
  -5   2   2      116.27      129.50      7.25 o 
  -4   2   2       34.97       33.38      3.04 o 
  -3   2   2      103.30      100.79      3.77 o 
  -2   2   2      750.97      767.41      9.65 o 
  -1   2   2       20.34       21.15      1.01 o 
   0   2   2     1517.52     1554.57     24.01 o 
   1   2   2       19.01       21.40      2.10 o 
   2   2   2      762.71      777.51      9.57 o 
   3   2   2      106.58      100.86      4.56 o 
   4   2   2       33.84       38.09      5.07 o 
   5   2   2      120.03      124.39      5.24 o 
   6   2   2        2.64        6.69      5.83 o 
  -6   3   2       89.19       93.14     11.71 o 
  -5   3   2      123.27      128.45     10.99 o 
  -4   3   2      132.52      127.04      5.17 o 
  -3   3   2      107.47       98.21      3.23 o 
  -2   3   2      817.99      862.49     12.06 o 
  -1   3   2    14395.70    15249.28    180.08 o 
   0   3   2     4987.97     5301.50     50.90 o 
   1   3   2    14412.51    15375.40    149.25 o 
   2   3   2      819.24      854.01      9.48 o 
   3   3   2      103.53       96.57      3.43 o 
   4   3   2      131.70      127.56      4.76 o 
   5   3   2      121.31      120.79      6.13 o 
   6   3   2       89.30       90.23      7.21 o 
  -6   4   2       74.65       89.12      9.68 o 
  -5   4   2      206.62      198.78     10.97 o 
  -4   4   2       54.38       55.53      4.97 o 
  -3   4   2      179.97      159.38      4.02 o 
  -2   4   2      352.68      376.64      4.81 o 
  -1   4   2      666.53      715.71     11.69 o 
   0   4   2       56.19       48.28      2.42 o 
   1   4   2      650.06      697.01     10.33 o 
   2   4   2      355.73      382.31      4.66 o 
   3   4   2      181.13      168.74      5.99 o 
   4   4   2       55.66       55.72      3.29 o 
   5   4   2      201.48      189.93      7.29 o 
   6   4   2       74.70       80.28      7.13 o 
  -6   5   2       14.26       20.46     14.05 o 
  -5   5   2       53.73       61.24      6.06 o 
  -4   5   2      112.58      107.41      8.50 o 
  -3   5   2       95.63       92.41      3.95 o 
  -2   5   2      266.85      274.22      4.26 o 
  -1   5   2     3181.88     3397.80     42.35 o 
   0   5   2        2.87        4.25      1.21 o 
   1   5   2     3204.16     3355.89     37.45 o 
   2   5   2      272.28      281.07      4.61 o 
   3   5   2       91.28       93.53      3.43 o 
   4   5   2      114.21      110.62      4.95 o 
   5   5   2       56.57       57.68      5.92 o 
   6   5   2       13.60        8.93      5.02 o 
  -6   6   2       92.61      110.26     17.66 o 
  -5   6   2       23.33       23.48      4.87 o 
  -4   6   2      134.17      127.85      5.65 o 
  -3   6   2      120.83      113.35      3.38 o 
  -2   6   2     1749.28     1810.13     20.97 o 
  -1   6   2      995.70     1090.83     15.64 o 
   0   6   2       18.51       12.74      1.58 o 
   1   6   2     1013.67     1100.96     13.90 o 
   2   6   2     1736.47     1784.72     17.70 o 
   3   6   2      125.51      118.92      3.34 o 
   4   6   2      131.90      115.18      5.07 o 
   5   6   2       24.25       21.80      4.84 o 
   6   6   2       92.23       89.79      9.36 o 
  -6   7   2       46.80       62.70     14.41 o 
  -5   7   2       24.33       22.43      4.94 o 
  -4   7   2       50.34       44.96      5.08 o 
  -3   7   2      896.94      860.13     20.07 o 
  -2   7   2      388.74      370.54      6.43 o 
  -1   7   2      212.44      229.40      7.45 o 
   0   7   2      481.36      465.05      9.79 o 
   1   7   2      222.53      229.24      5.53 o 
   2   7   2      390.27      380.57      5.28 o 
   3   7   2      894.05      875.39     13.01 o 
   4   7   2       45.38       38.05      4.28 o 
   5   7   2       23.82       12.70      4.60 o 
   6   7   2       47.90       59.98      8.35 o 
  -6   8   2       25.23       21.61      8.28 o 
  -5   8   2        8.69       11.42      4.46 o 
  -4   8   2       21.84       18.22      4.18 o 
  -3   8   2      829.73      754.35     13.26 o 
  -2   8   2      255.44      250.27      5.34 o 
  -1   8   2       52.78       59.83      3.14 o 
   0   8   2        0.17        0.00      1.52 o 
   1   8   2       52.43       63.50      3.13 o 
   2   8   2      259.80      260.00      5.45 o 
   3   8   2      824.71      769.23     12.12 o 
   4   8   2       19.79       17.20      4.37 o 
   5   8   2        8.44        2.89      4.24 o 
   6   8   2       24.84       30.39     16.12 o 
  -5   9   2       14.04       15.75      4.89 o 
  -4   9   2      296.63      291.29     12.01 o 
  -3   9   2       45.57       45.31      3.46 o 
  -2   9   2       96.41       97.06      3.65 o 
  -1   9   2      128.03      120.60      4.23 o 
   0   9   2     1461.08     1474.19     18.33 o 
   1   9   2      126.80      131.62      3.34 o 
   2   9   2       91.50       86.71      4.37 o 
   3   9   2       44.58       45.57      3.78 o 
   4   9   2      294.06      263.64     10.20 o 
   5   9   2       13.83       19.92      5.24 o 
  -5  10   2        7.40        0.21      5.43 o 
  -4  10   2       59.94       61.44      6.01 o 
  -3  10   2       10.65        5.84      5.67 o 
  -2  10   2      461.31      454.17     12.02 o 
  -1  10   2       79.19       81.34      3.75 o 
   0  10   2       13.73       12.17      2.16 o 
   1  10   2       81.01       77.92      2.92 o 
   2  10   2      470.88      452.46      9.59 o 
   3  10   2       11.63        4.87      3.60 o 
   4  10   2       60.02       45.63      8.16 o 
   5  10   2        8.04        3.97      4.28 o 
  -5  11   2       33.93       37.31      5.87 o 
  -4  11   2      244.04      223.50      9.80 o 
  -3  11   2      107.40      109.25      6.80 o 
  -2  11   2      125.18      123.19      4.17 o 
  -1  11   2        0.40        2.26      2.27 o 
   0  11   2      171.96      174.23      5.00 o 
   1  11   2        0.42       -1.31      2.24 o 
   2  11   2      131.29      125.38      5.18 o 
   3  11   2      104.93       98.45      6.68 o 
   4  11   2      242.97      220.98     10.08 o 
   5  11   2       33.26       35.95      6.12 o 
  -5  12   2       40.41       45.78      8.71 o 
  -4  12   2       27.83       29.44      5.30 o 
  -3  12   2       11.33       15.61      4.16 o 
  -2  12   2        8.68        4.41      2.15 o 
  -1  12   2      426.08      409.51      7.48 o 
   0  12   2       37.04       35.92      3.74 o 
   1  12   2      420.30      400.77      8.50 o 
   2  12   2        8.37        2.96      2.76 o 
   3  12   2       12.35       19.71      4.33 o 
   4  12   2       27.87       20.45      5.37 o 
   5  12   2       39.63       32.51      6.13 o 
  -5  13   2       24.75       31.61      8.47 o 
  -4  13   2       22.12       23.92      5.17 o 
  -3  13   2      102.84      104.90      7.06 o 
  -2  13   2       44.59       45.27      3.66 o 
  -1  13   2      514.45      477.51      8.41 o 
   0  13   2       89.59       93.25      4.12 o 
   1  13   2      513.98      502.50      9.74 o 
   2  13   2       45.05       47.10      4.57 o 
   3  13   2      103.64      109.68      8.31 o 
   4  13   2       21.79       24.22      5.37 o 
   5  13   2       26.12       25.19      7.53 o 
  -4  14   2        7.43       15.57      4.82 o 
  -3  14   2       48.61       67.49      6.20 o 
  -2  14   2       39.56       37.72      5.10 o 
  -1  14   2       23.85       23.69      2.78 o 
   0  14   2        0.55       -0.94      2.32 o 
   1  14   2       23.03       24.45      4.87 o 
   2  14   2       40.20       45.64      4.05 o 
   3  14   2       49.40       53.40      5.75 o 
   4  14   2        6.81        8.53      5.93 o 
  -4  15   2       39.16       37.14      6.75 o 
  -3  15   2        3.66        3.13      4.14 o 
  -2  15   2       41.83       39.20      4.01 o 
  -1  15   2       11.24       13.75      2.79 o 
   0  15   2       38.05       42.93      6.37 o 
   1  15   2       11.00        8.21      5.48 o 
   2  15   2       45.12       46.79      4.22 o 
   3  15   2        3.43        5.71      6.71 o 
   4  15   2       38.76       39.85      6.21 o 
  -3  16   2        8.85       12.90      4.86 o 
  -2  16   2       51.26       62.88      5.70 o 
  -1  16   2      114.61      111.05      8.11 o 
   0  16   2       69.38       82.08     25.13 o 
   1  16   2      115.73      113.26      6.59 o 
   2  16   2       52.08       57.32      7.85 o 
   3  16   2        9.12       12.45      6.02 o 
  -3  17   2       19.24       19.57      4.79 o 
  -2  17   2       50.73       49.06     13.60 o 
  -1  17   2       13.93        9.61      5.47 o 
   0  17   2       39.20       44.33      5.41 o 
   1  17   2       13.95       13.87      5.61 o 
   2  17   2       49.41       36.58      7.09 o 
   3  17   2       19.07       25.09      7.50 o 
  -2  18   2       20.61       25.90      7.10 o 
  -1  18   2       17.15        9.63      5.67 o 
   0  18   2       31.35       28.80     11.89 o 
   1  18   2       16.99       17.48      7.93 o 
   2  18   2       20.01       35.19     23.42 o 
  -1  19   2       36.53       44.14     12.25 o 
   0  19   2        3.74        9.02      6.08 o 
   1  19   2       35.92       29.92     16.66 o 
   1   0   3      740.59      729.59      8.28 o 
   2   0   3        2.59        2.82      1.90 o 
   3   0   3      252.56      248.81      5.38 o 
   4   0   3      352.79      333.61      7.46 o 
   5   0   3      274.13      266.34      8.65 o 
   6   0   3        8.77       14.54      4.68 o 
  -6   1   3       48.29       44.75      6.41 o 
  -5   1   3      264.86      266.78     13.51 o 
  -4   1   3      407.10      396.61      7.47 o 
  -3   1   3     1455.17     1439.05     17.53 o 
  -2   1   3      933.66      931.22     12.95 o 
  -1   1   3      989.44     1044.66     10.77 o 
   0   1   3    11763.76    12550.23    143.02 o 
   1   1   3     1015.80     1060.09     16.49 o 
   2   1   3      948.42      956.05     12.42 o 
   3   1   3     1441.59     1412.57     19.78 o 
   4   1   3      405.72      392.80      8.63 o 
   5   1   3      266.96      276.71      8.19 o 
   6   1   3       46.80       47.38      6.02 o 
  -6   2   3        8.71       13.53      5.00 o 
  -5   2   3       47.39       47.22      6.94 o 
  -4   2   3        8.72        5.98      2.71 o 
  -3   2   3      447.78      432.89      6.94 o 
  -2   2   3      768.58      831.93     10.31 o 
  -1   2   3     4164.01     4343.64     44.81 o 
   0   2   3     1655.12     1826.38     20.92 o 
   1   2   3     4167.22     4392.36     43.35 o 
   2   2   3      774.59      827.38     12.27 o 
   3   2   3      445.75      436.77      7.63 o 
   4   2   3        8.07        9.21      2.49 o 
   5   2   3       47.45       48.69      4.42 o 
   6   2   3        9.16       26.85      4.91 o 
  -6   3   3       27.29       49.72      9.91 o 
  -5   3   3       27.90       23.47      4.37 o 
  -4   3   3      452.21      422.81      9.22 o 
  -3   3   3      152.08      141.67      5.54 o 
  -2   3   3       93.64       68.10      3.17 o 
  -1   3   3     1437.20     1510.01     25.47 o 
   0   3   3     1356.60     1415.29     22.25 o 
   1   3   3     1412.69     1465.19     15.75 o 
   2   3   3       84.06       69.91      3.37 o 
   3   3   3      158.31      160.67      4.52 o 
   4   3   3      456.72      434.54      9.82 o 
   5   3   3       26.00       27.61      4.65 o 
   6   3   3       24.67       29.27      5.28 o 
  -6   4   3       47.26       49.18      8.31 o 
  -5   4   3       94.38       71.37      6.86 o 
  -4   4   3       19.00       12.23      3.29 o 
  -3   4   3      173.68      166.65      4.17 o 
  -2   4   3      568.92      609.23      8.28 o 
  -1   4   3      584.93      646.18     11.51 o 
   0   4   3      349.38      365.16      4.30 o 
   1   4   3      583.49      620.41      8.56 o 
   2   4   3      567.74      603.90      7.32 o 
   3   4   3      174.40      170.77      4.34 o 
   4   4   3       19.29       19.07      2.78 o 
   5   4   3       91.76       78.88      5.38 o 
   6   4   3       47.23       38.15      5.81 o 
  -6   5   3       81.09      110.08     10.55 o 
  -5   5   3       51.86       58.47     10.55 o 
  -4   5   3      315.81      325.61      8.76 o 
  -3   5   3      165.97      164.68      3.91 o 
  -2   5   3     1251.43     1279.58     13.82 o 
  -1   5   3      167.63      191.41      5.12 o 
   0   5   3      650.89      684.79      8.98 o 
   1   5   3      163.32      175.63      5.83 o 
   2   5   3     1247.28     1237.93     14.62 o 
   3   5   3      161.52      162.71      4.29 o 
   4   5   3      313.39      324.69      9.95 o 
   5   5   3       51.83       52.90      8.10 o 
   6   5   3       84.19       97.53     11.36 o 
  -6   6   3       21.85       37.11     13.51 o 
  -5   6   3       18.06       22.39      7.57 o 
  -4   6   3      152.78      151.29     10.12 o 
  -3   6   3      116.70      110.05      3.81 o 
  -2   6   3     1686.96     1721.05     20.61 o 
  -1   6   3     1180.42     1311.48     18.16 o 
   0   6   3       50.67       66.48      4.13 o 
   1   6   3     1176.14     1297.39     16.10 o 
   2   6   3     1682.51     1668.70     20.72 o 
   3   6   3      118.42      111.72      4.79 o 
   4   6   3      153.75      143.41      5.58 o 
   5   6   3       17.88       16.75      4.60 o 
   6   6   3       21.54       26.78      7.45 o 
  -6   7   3       13.19       15.68      5.25 o 
  -5   7   3      107.79      112.49      7.75 o 
  -4   7   3       26.66       30.88      3.98 o 
  -3   7   3      271.51      258.66      6.76 o 
  -2   7   3      453.28      473.02      7.40 o 
  -1   7   3      708.41      719.44     11.62 o 
   0   7   3      117.09       97.69      3.56 o 
   1   7   3      716.68      734.54      8.92 o 
   2   7   3      438.96      465.00      8.12 o 
   3   7   3      278.53      270.93      6.52 o 
   4   7   3       26.78       41.74      4.43 o 
   5   7   3      110.61      123.33      7.94 o 
   6   7   3       12.89       18.66      6.44 o 
  -6   8   3        0.86        6.31     10.45 o 
  -5   8   3       96.92      109.12      7.78 o 
  -4   8   3       13.26       13.87      4.10 o 
  -3   8   3       14.89       20.04      2.27 o 
  -2   8   3      107.27       94.45      3.46 o 
  -1   8   3       35.25       44.83      2.71 o 
   0   8   3     1280.09     1313.86     16.35 o 
   1   8   3       35.02       43.60      2.15 o 
   2   8   3      107.11       99.16      4.06 o 
   3   8   3       15.41       17.14      2.95 o 
   4   8   3       14.10       16.44      3.86 o 
   5   8   3       97.80      113.31      9.73 o 
   6   8   3        0.78        6.71      6.16 o 
  -5   9   3       98.37      111.57     11.05 o 
  -4   9   3        8.70       12.49      4.02 o 
  -3   9   3      667.17      603.51     10.00 o 
  -2   9   3       46.78       49.19      2.85 o 
  -1   9   3      646.22      611.27      9.96 o 
   0   9   3      210.15      244.67      6.14 o 
   1   9   3      656.33      634.81      8.66 o 
   2   9   3       45.92       39.69      4.71 o 
   3   9   3      648.58      597.25     11.69 o 
   4   9   3        8.41        7.38      4.31 o 
   5   9   3       98.19      114.44      8.27 o 
  -5  10   3       18.41       16.31      4.98 o 
  -4  10   3       57.03       43.84      5.50 o 
  -3  10   3       63.01       55.50      3.80 o 
  -2  10   3      282.53      256.60      6.50 o 
  -1  10   3       46.85       46.85      3.15 o 
   0  10   3       35.33       50.37      2.94 o 
   1  10   3       46.96       52.51      3.70 o 
   2  10   3      281.54      259.98      7.24 o 
   3  10   3       63.48       66.00      4.39 o 
   4  10   3       55.67       53.63      6.19 o 
   5  10   3       18.29       16.98      5.81 o 
  -5  11   3       19.85       29.74      9.22 o 
  -4  11   3      381.09      378.59     12.44 o 
  -3  11   3      291.08      272.26      9.69 o 
  -2  11   3      560.82      544.89      8.63 o 
  -1  11   3      433.43      406.15      8.11 o 
   0  11   3      424.39      426.11      7.79 o 
   1  11   3      421.99      413.06      7.60 o 
   2  11   3      562.56      536.38     10.59 o 
   3  11   3      293.99      275.72     10.11 o 
   4  11   3      384.45      354.92     12.55 o 
   5  11   3       19.97       19.74      5.48 o 
  -5  12   3       11.64       28.73      6.90 o 
  -4  12   3       24.37       22.77      4.98 o 
  -3  12   3       15.32       17.57      4.61 o 
  -2  12   3       38.85       42.82      3.44 o 
  -1  12   3      106.87      108.24      4.13 o 
   0  12   3        0.74        1.87      2.04 o 
   1  12   3      106.35      110.19      4.37 o 
   2  12   3       38.79       45.47      5.30 o 
   3  12   3       15.91        9.47      4.19 o 
   4  12   3       23.50       33.92      7.53 o 
   5  12   3       11.62       21.44      5.53 o 
  -5  13   3       74.64      101.25     15.13 o 
  -4  13   3       47.86       48.86      8.88 o 
  -3  13   3       27.63       25.63      4.66 o 
  -2  13   3       91.69       95.57      4.99 o 
  -1  13   3      110.26      113.69      4.73 o 
   0  13   3      439.11      426.54      9.85 o 
   1  13   3      109.96      106.34      4.98 o 
   2  13   3       90.40       96.34      5.03 o 
   3  13   3       27.31       32.52      4.99 o 
   4  13   3       48.98       55.88      6.66 o 
   5  13   3       74.97       69.90     13.51 o 
  -4  14   3       18.82       26.18      7.33 o 
  -3  14   3        4.80       10.84      4.17 o 
  -2  14   3        9.70        9.12      3.00 o 
  -1  14   3        1.17       -0.59      3.02 o 
   0  14   3      384.70      359.57     10.70 o 
   1  14   3        1.15       -0.07      2.81 o 
   2  14   3        9.74       13.52      3.24 o 
   3  14   3        4.43        3.69      5.51 o 
   4  14   3       18.69       25.25      5.57 o 
  -4  15   3        3.64        5.86      4.96 o 
  -3  15   3      108.89       93.93      8.29 o 
  -2  15   3      134.70      128.54      5.75 o 
  -1  15   3       18.81       22.69      3.55 o 
   0  15   3      123.71      136.59      6.12 o 
   1  15   3       20.25       19.58      5.83 o 
   2  15   3      130.84      138.63      6.87 o 
   3  15   3      105.16      111.83     11.37 o 
   4  15   3        3.43        5.72      5.88 o 
  -3  16   3        6.03       12.83      4.16 o 
  -2  16   3        0.80        5.65      3.01 o 
  -1  16   3        7.16        9.32      3.39 o 
   0  16   3      138.19      143.00     17.21 o 
   1  16   3        7.16       12.23      3.98 o 
   2  16   3        0.81       -0.57      3.59 o 
   3  16   3        5.91       11.00      5.70 o 
  -3  17   3       88.77      100.64      7.18 o 
  -2  17   3        3.48        4.57      5.33 o 
  -1  17   3       88.74       98.64      8.03 o 
   0  17   3        1.97        4.46      4.92 o 
   1  17   3       91.97       96.97      6.69 o 
   2  17   3        3.44        3.56      8.02 o 
   3  17   3       89.30       93.46     10.36 o 
  -2  18   3        9.19       11.49      6.54 o 
  -1  18   3       24.40       16.21      9.37 o 
   0  18   3        7.81        4.43      4.22 o 
   1  18   3       24.25       34.77      9.01 o 
   2  18   3        9.16       11.45     17.39 o 
  -1  19   3       46.64       20.90     10.81 o 
   0  19   3        0.85        9.11      5.97 o 
   1  19   3       45.37       46.66      9.91 o 
   0   0   4    13868.60    15114.14    205.80 o 
   1   0   4     1855.05     1905.14     23.32 o 
   2   0   4      783.67      823.67     10.38 o 
   3   0   4      363.04      380.33      7.81 o 
   4   0   4       18.01       22.40      2.91 o 
   5   0   4      213.46      210.96      7.28 o 
   6   0   4        0.15        0.47      6.98 o 
  -6   1   4      128.80      150.03      8.69 o 
  -5   1   4      168.68      172.77     10.23 o 
  -4   1   4      195.66      194.34      5.24 o 
  -3   1   4      317.15      318.50      5.97 o 
  -2   1   4      878.80      866.77      9.89 o 
  -1   1   4       96.69      104.89      2.34 o 
   0   1   4       72.47       86.05      2.29 o 
   1   1   4       91.95       99.78      2.46 o 
   2   1   4      897.52      876.32     11.73 o 
   3   1   4      312.02      312.81      7.24 o 
   4   1   4      196.32      192.25      6.47 o 
   5   1   4      171.69      170.39      6.72 o 
   6   1   4      123.81      130.15      8.42 o 
  -6   2   4      119.18      129.45      9.18 o 
  -5   2   4       40.85       51.70      6.05 o 
  -4   2   4       88.22       87.45      3.70 o 
  -3   2   4      194.77      212.38      4.79 o 
  -2   2   4      298.53      320.55      5.96 o 
  -1   2   4      808.58      843.14     16.49 o 
   0   2   4      224.14      225.54      3.76 o 
   1   2   4      824.74      862.63     11.96 o 
   2   2   4      307.91      342.33      6.46 o 
   3   2   4      193.43      207.55      6.11 o 
   4   2   4       91.81       90.01      4.89 o 
   5   2   4       40.30       43.38      4.28 o 
   6   2   4      117.08      132.79      6.98 o 
  -6   3   4       24.83       26.84      8.47 o 
  -5   3   4      468.03      438.22     15.19 o 
  -4   3   4      327.25      316.03      6.84 o 
  -3   3   4      160.28      154.97      3.99 o 
  -2   3   4      911.09      911.08     11.29 o 
  -1   3   4     1127.39     1224.02     22.36 o 
   0   3   4      181.29      175.43      3.71 o 
   1   3   4     1121.08     1192.52     13.31 o 
   2   3   4      924.15      924.62     10.22 o 
   3   3   4      158.66      153.83      5.52 o 
   4   3   4      326.61      309.37      8.33 o 
   5   3   4      461.79      447.41     11.63 o 
   6   3   4       24.37       20.19      4.82 o 
  -6   4   4        1.50        7.70      5.58 o 
  -5   4   4        8.71        4.10      4.15 o 
  -4   4   4      149.40      146.83      6.48 o 
  -3   4   4      263.26      249.98      5.11 o 
  -2   4   4      703.20      737.72      9.68 o 
  -1   4   4     1662.05     1771.46     20.48 o 
   0   4   4      156.51      161.98      2.82 o 
   1   4   4     1646.29     1762.79     20.56 o 
   2   4   4      701.03      732.84     10.47 o 
   3   4   4      264.06      242.96      6.18 o 
   4   4   4      146.68      146.18      6.15 o 
   5   4   4        7.53        9.15      3.43 o 
   6   4   4        1.44        1.20      4.02 o 
  -6   5   4        1.68        3.33      5.26 o 
  -5   5   4       70.18       63.00      5.17 o 
  -4   5   4       39.36       40.55      3.97 o 
  -3   5   4       48.39       41.14      2.80 o 
  -2   5   4     1867.52     1945.33     25.05 o 
  -1   5   4       24.32       26.25      1.93 o 
   0   5   4      288.30      298.79      5.06 o 
   1   5   4       18.72       22.10      2.70 o 
   2   5   4     1877.28     1936.95     19.49 o 
   3   5   4       53.63       42.28      3.32 o 
   4   5   4       40.54       40.48      4.19 o 
   5   5   4       68.44       75.98      5.38 o 
   6   5   4        1.45        4.41      4.35 o 
  -6   6   4       77.36       87.96     14.15 o 
  -5   6   4       60.90       49.84      8.07 o 
  -4   6   4      229.23      215.83      6.91 o 
  -3   6   4       76.59       70.92      3.34 o 
  -2   6   4      273.00      281.26      5.12 o 
  -1   6   4     1283.04     1329.85     17.40 o 
   0   6   4      684.46      725.12      8.49 o 
   1   6   4     1280.79     1349.39     16.61 o 
   2   6   4      275.49      281.27      5.34 o 
   3   6   4       80.17       78.68      3.50 o 
   4   6   4      224.32      211.58      8.62 o 
   5   6   4       60.37       65.73      6.34 o 
   6   6   4       79.27       79.22      7.42 o 
  -6   7   4       33.46       31.10      6.27 o 
  -5   7   4       26.14       13.27      5.32 o 
  -4   7   4       22.56       20.14      3.82 o 
  -3   7   4      603.09      586.70      9.70 o 
  -2   7   4      273.05      283.99      5.42 o 
  -1   7   4      454.94      462.08      6.98 o 
   0   7   4     1682.47     1747.52     19.29 o 
   1   7   4      467.54      501.00      7.37 o 
   2   7   4      260.16      268.95      5.52 o 
   3   7   4      608.67      604.76     11.89 o 
   4   7   4       22.00       12.76      3.16 o 
   5   7   4       25.81       28.74      5.11 o 
   6   7   4       33.13       37.11     11.72 o 
  -6   8   4       33.86       33.15     13.51 o 
  -5   8   4       50.62       43.29      5.95 o 
  -4   8   4       46.20       45.90      5.17 o 
  -3   8   4       45.36       53.63      3.39 o 
  -2   8   4      316.77      307.40      5.94 o 
  -1   8   4      317.97      322.08      5.71 o 
   0   8   4       27.36       16.92      1.81 o 
   1   8   4      321.15      324.97      5.97 o 
   2   8   4      313.89      309.70      6.05 o 
   3   8   4       43.89       45.32      3.53 o 
   4   8   4       45.21       47.28      4.77 o 
   5   8   4       50.24       49.80      6.14 o 
   6   8   4       34.29       43.06      9.73 o 
  -5   9   4       66.83       64.74      6.81 o 
  -4   9   4      170.98      176.21      9.89 o 
  -3   9   4      206.91      199.74      5.38 o 
  -2   9   4      938.12      897.02     13.01 o 
  -1   9   4      173.03      161.11      4.30 o 
   0   9   4      278.57      272.37      5.54 o 
   1   9   4      171.94      172.85      3.95 o 
   2   9   4      930.89      881.85     11.93 o 
   3   9   4      205.50      200.13      6.08 o 
   4   9   4      175.83      178.87      7.59 o 
   5   9   4       67.00       85.69      8.86 o 
  -5  10   4       25.76       35.84      5.81 o 
  -4  10   4       25.14       22.27      4.61 o 
  -3  10   4       35.72       33.95      3.53 o 
  -2  10   4       25.80       26.03      2.68 o 
  -1  10   4       91.97       93.43      3.64 o 
   0  10   4      449.12      436.17      7.57 o 
   1  10   4       93.07       97.58      4.48 o 
   2  10   4       28.35       28.79      3.52 o 
   3  10   4       37.57       30.65      3.71 o 
   4  10   4       26.69       37.87      5.43 o 
   5  10   4       24.63       34.22      5.83 o 
  -5  11   4       71.10      100.73     11.33 o 
  -4  11   4       40.53       41.44      5.65 o 
  -3  11   4      232.17      218.62      9.52 o 
  -2  11   4      138.07      133.21      4.93 o 
  -1  11   4      257.21      220.34      5.35 o 
   0  11   4       92.07       85.28      3.68 o 
   1  11   4      263.02      239.88      6.58 o 
   2  11   4      144.14      142.21      5.58 o 
   3  11   4      232.40      232.26      9.42 o 
   4  11   4       38.44       29.73      5.56 o 
   5  11   4       68.90       97.18      7.92 o 
  -5  12   4       68.06       83.65      8.51 o 
  -4  12   4       88.52       89.61     12.43 o 
  -3  12   4       15.58       13.80      5.28 o 
  -2  12   4        3.50        8.13      2.62 o 
  -1  12   4      150.32      144.77      5.81 o 
   0  12   4        1.36        1.74      2.78 o 
   1  12   4      143.49      129.22      5.37 o 
   2  12   4        3.61        3.38      2.79 o 
   3  12   4       17.46       19.00      4.53 o 
   4  12   4       87.32       79.90     11.06 o 
   5  12   4       66.38       64.89     10.10 o 
  -5  13   4       83.38       98.13     21.26 o 
  -4  13   4       23.32       40.53      5.57 o 
  -3  13   4      375.46      370.21     11.79 o 
  -2  13   4       30.35       30.17      3.11 o 
  -1  13   4      169.71      167.16      5.53 o 
   0  13   4       38.68       37.62      4.50 o 
   1  13   4      170.33      163.89      5.40 o 
   2  13   4       30.78       26.74      3.62 o 
   3  13   4      380.01      373.57     11.29 o 
   4  13   4       23.04       24.57      5.57 o 
   5  13   4       81.42      100.17     14.59 o 
  -4  14   4       24.24       28.77      4.47 o 
  -3  14   4       57.37       47.70      5.27 o 
  -2  14   4       14.47       17.07      3.21 o 
  -1  14   4      289.15      261.59      7.53 o 
   0  14   4       15.00       16.40      4.42 o 
   1  14   4      292.85      285.89      8.09 o 
   2  14   4       13.76       10.40      3.81 o 
   3  14   4       55.89       57.10      7.10 o 
   4  14   4       23.62       31.82      7.55 o 
  -4  15   4       41.79       57.62      7.10 o 
  -3  15   4       15.19       22.42      4.55 o 
  -2  15   4       95.85       95.32      5.11 o 
  -1  15   4      118.53      120.82      7.39 o 
   0  15   4      825.81      828.90     18.20 o 
   1  15   4      116.70      118.61      6.91 o 
   2  15   4       97.97      105.47      6.52 o 
   3  15   4       14.28       20.01      6.11 o 
   4  15   4       42.51       61.18      8.55 o 
  -3  16   4       11.65        9.50      4.27 o 
  -2  16   4      106.39      103.93      7.43 o 
  -1  16   4        7.28        8.43      3.26 o 
   0  16   4       92.30       94.34      9.06 o 
   1  16   4        7.42        7.80      4.03 o 
   2  16   4      105.36      115.36     13.11 o 
   3  16   4       11.87       10.20      7.71 o 
  -3  17   4        6.83       18.33      4.92 o 
  -2  17   4      158.72      153.93     10.76 o 
  -1  17   4       10.63        8.96      4.03 o 
   0  17   4        3.86        4.11      5.13 o 
   1  17   4       10.75       13.82      6.99 o 
   2  17   4      157.34      160.92     15.85 o 
   3  17   4        6.82        8.31      6.00 o 
  -2  18   4        1.64        3.27     14.23 o 
  -1  18   4       32.87       33.51     10.27 o 
   0  18   4        0.06        6.47      6.67 o 
   1  18   4       33.43       40.41     13.96 o 
   2  18   4        2.00       -8.55     23.51 o 
  -1  19   4        7.50       -7.21      8.47 o 
   0  19   4       31.66       38.98      7.13 o 
   1  19   4        7.14       14.77      8.11 o 
   1   0   5      558.07      569.78      6.28 o 
   2   0   5       96.23      123.93      2.53 o 
   3   0   5       26.39       19.76      1.53 o 
   4   0   5      149.72      142.44      4.56 o 
   5   0   5       20.31       22.03      3.58 o 
   6   0   5        2.50        8.40      4.25 o 
  -6   1   5      210.50      193.53      9.52 o 
  -5   1   5       73.27       64.99      6.79 o 
  -4   1   5       12.40       11.87      2.36 o 
  -3   1   5      206.09      208.43      4.11 o 
  -2   1   5      372.01      412.70      5.73 o 
  -1   1   5      472.54      506.35      6.07 o 
   0   1   5      568.61      602.25      7.12 o 
   1   1   5      470.96      498.71      6.36 o 
   2   1   5      377.46      420.04      5.86 o 
   3   1   5      212.86      220.02      5.50 o 
   4   1   5       11.42        8.94      2.84 o 
   5   1   5       71.01       72.46      4.92 o 
   6   1   5      208.73      204.50     10.44 o 
  -6   2   5       22.85       23.46      6.36 o 
  -5   2   5       57.78       57.58      5.55 o 
  -4   2   5      207.02      197.73      5.26 o 
  -3   2   5      942.57      956.50     11.32 o 
  -2   2   5       27.46       35.26      1.79 o 
  -1   2   5      586.45      625.49      7.39 o 
   0   2   5     1661.05     1709.91     21.88 o 
   1   2   5      585.89      614.79      8.30 o 
   2   2   5       26.61       32.77      1.98 o 
   3   2   5      928.68      919.81     15.18 o 
   4   2   5      210.78      197.72      6.71 o 
   5   2   5       60.56       65.85      4.92 o 
   6   2   5       21.28       18.07      5.12 o 
  -6   3   5       18.67       14.95      8.11 o 
  -5   3   5      130.86      134.92     11.88 o 
  -4   3   5       48.32       50.97      4.13 o 
  -3   3   5      227.04      229.82      5.02 o 
  -2   3   5       53.84       66.52      2.28 o 
  -1   3   5      611.15      682.09     10.43 o 
   0   3   5      614.20      629.95      7.74 o 
   1   3   5      608.74      684.35      9.35 o 
   2   3   5       49.09       59.55      2.46 o 
   3   3   5      223.18      230.27      6.62 o 
   4   3   5       50.31       63.27      4.54 o 
   5   3   5      132.03      142.05      9.08 o 
   6   3   5       19.73       18.40      4.63 o 
  -6   4   5       69.98       94.86      9.94 o 
  -5   4   5       69.18       77.09      6.12 o 
  -4   4   5      549.52      522.52     10.48 o 
  -3   4   5       13.75       11.28      2.36 o 
  -2   4   5     1079.28     1133.60     15.73 o 
  -1   4   5      553.69      591.19     14.80 o 
   0   4   5      164.80      157.13      4.12 o 
   1   4   5      550.85      598.27      8.48 o 
   2   4   5     1099.38     1163.74     14.26 o 
   3   4   5       13.46       11.59      2.97 o 
   4   4   5      555.25      541.66     11.55 o 
   5   4   5       69.11       68.23      6.84 o 
   6   4   5       70.07       75.26      6.90 o 
  -6   5   5       15.22       23.73      6.62 o 
  -5   5   5       37.76       36.13      4.38 o 
  -4   5   5       18.28       15.80      4.32 o 
  -3   5   5      314.57      297.22      6.81 o 
  -2   5   5      641.27      602.49      8.01 o 
  -1   5   5       14.96       21.73      2.87 o 
   0   5   5     2378.33     2535.30     24.56 o 
   1   5   5       13.95       15.95      2.87 o 
   2   5   5      633.38      575.27      9.24 o 
   3   5   5      317.23      294.87      7.06 o 
   4   5   5       20.03       18.46      3.50 o 
   5   5   5       36.95       35.87      4.45 o 
   6   5   5       15.13       16.79      4.90 o 
  -6   6   5       11.77       23.12      5.50 o 
  -5   6   5       77.94       83.43      7.30 o 
  -4   6   5      278.82      279.14      7.89 o 
  -3   6   5      755.52      691.84     10.79 o 
  -2   6   5      728.05      730.72     11.09 o 
  -1   6   5        0.58        0.23      1.71 o 
   0   6   5      222.73      218.61      4.06 o 
   1   6   5        0.13        1.14      1.61 o 
   2   6   5      702.83      706.73     10.65 o 
   3   6   5      750.05      677.82     11.09 o 
   4   6   5      270.95      256.59      8.18 o 
   5   6   5       78.11       71.17      6.47 o 
   6   6   5       12.95       16.68      9.83 o 
  -6   7   5       26.39       27.42      6.76 o 
  -5   7   5       86.17       86.60      9.79 o 
  -4   7   5       37.41       34.66      3.49 o 
  -3   7   5      804.50      751.79     12.45 o 
  -2   7   5       39.46       37.39      2.29 o 
  -1   7   5      357.30      348.00      5.76 o 
   0   7   5       38.17       39.32      2.09 o 
   1   7   5      358.82      356.42      6.09 o 
   2   7   5       37.48       33.74      2.54 o 
   3   7   5      804.84      748.91     12.01 o 
   4   7   5       38.96       33.43      4.18 o 
   5   7   5       84.55       79.05      8.37 o 
   6   7   5       25.52       28.34      8.22 o 
  -6   8   5       15.50       25.22     12.07 o 
  -5   8   5       53.71       58.85      8.66 o 
  -4   8   5       36.90       37.54      4.93 o 
  -3   8   5      321.06      297.39      6.59 o 
  -2   8   5      110.41      119.88      3.82 o 
  -1   8   5      899.71      880.66     11.37 o 
   0   8   5      229.44      223.52      4.70 o 
   1   8   5      913.07      912.95     12.01 o 
   2   8   5      111.43      117.65      4.03 o 
   3   8   5      323.35      299.87      7.19 o 
   4   8   5       37.84       36.35      6.23 o 
   5   8   5       55.33       70.81      7.05 o 
   6   8   5       15.93       25.94      8.65 o 
  -5   9   5        3.93        6.01      4.36 o 
  -4   9   5       55.27       59.54      6.82 o 
  -3   9   5       34.89       33.82      3.20 o 
  -2   9   5      234.61      235.72      5.00 o 
  -1   9   5      151.49      149.99      4.26 o 
   0   9   5      813.77      805.99     11.29 o 
   1   9   5      151.93      149.42      4.50 o 
   2   9   5      231.94      226.71      5.55 o 
   3   9   5       33.89       26.04      3.24 o 
   4   9   5       56.92       52.44      5.25 o 
   5   9   5        4.32        2.88      8.41 o 
  -5  10   5        7.85       12.90      4.74 o 
  -4  10   5       14.73       15.91      4.37 o 
  -3  10   5       78.29       79.05      4.33 o 
  -2  10   5      427.29      392.92      7.87 o 
  -1  10   5      417.85      410.90      7.11 o 
   0  10   5      198.95      200.11      4.93 o 
   1  10   5      414.39      405.53      8.97 o 
   2  10   5      421.55      392.02      7.41 o 
   3  10   5       72.69       77.57      5.81 o 
   4  10   5       16.01       16.04      4.21 o 
   5  10   5        9.12       21.51      6.33 o 
  -5  11   5       19.95       16.87      5.03 o 
  -4  11   5       74.12       82.40      6.73 o 
  -3  11   5       16.10       18.80      3.05 o 
  -2  11   5       30.56       36.32      3.11 o 
  -1  11   5       74.47       74.83      4.21 o 
   0  11   5        0.02       -0.53      2.61 o 
   1  11   5       73.10       71.85      4.15 o 
   2  11   5       28.88       32.85      3.11 o 
   3  11   5       15.85       15.51      3.60 o 
   4  11   5       75.58       80.86      6.98 o 
   5  11   5       20.50       38.25      7.75 o 
  -5  12   5       15.58       11.85      6.71 o 
  -4  12   5      240.64      231.20     12.79 o 
  -3  12   5        4.68        9.20      3.20 o 
  -2  12   5       48.59       48.31      4.25 o 
  -1  12   5      151.11      141.76      4.99 o 
   0  12   5      614.28      571.15     13.30 o 
   1  12   5      148.40      152.79      5.70 o 
   2  12   5       49.93       56.32      5.27 o 
   3  12   5        4.58        3.17      4.39 o 
   4  12   5      238.34      220.84     10.38 o 
   5  12   5       15.70       11.93      6.75 o 
  -4  13   5       42.63       50.67     11.70 o 
  -3  13   5       63.81       76.13      5.17 o 
  -2  13   5       61.80       60.54      4.15 o 
  -1  13   5      137.72      137.22      5.51 o 
   0  13   5      212.12      197.91      8.09 o 
   1  13   5      137.63      128.81      6.40 o 
   2  13   5       61.54       59.56      5.28 o 
   3  13   5       65.01       69.68      7.51 o 
   4  13   5       41.32       51.53      7.96 o 
  -4  14   5      287.35      317.23     11.27 o 
  -3  14   5       47.79       57.85      5.54 o 
  -2  14   5      109.52      107.61      5.22 o 
  -1  14   5       45.46       45.50      4.96 o 
   0  14   5       73.05       77.69      5.83 o 
   1  14   5       46.61       50.50      5.58 o 
   2  14   5      110.22      117.57      6.55 o 
   3  14   5       47.36       56.36      8.57 o 
   4  14   5      287.84      292.82     15.40 o 
  -4  15   5       69.07       57.96      6.36 o 
  -3  15   5       74.15       62.89      5.94 o 
  -2  15   5       10.97       12.69      4.16 o 
  -1  15   5       58.78       58.76      5.61 o 
   0  15   5      196.72      191.89      8.52 o 
   1  15   5       56.51       55.73      4.85 o 
   2  15   5       11.49       11.87      4.21 o 
   3  15   5       75.57       83.12      8.36 o 
   4  15   5       69.22       72.42      8.85 o 
  -3  16   5       60.87       60.95      6.14 o 
  -2  16   5       45.48       42.50      5.05 o 
  -1  16   5      113.00      125.15      6.50 o 
   0  16   5       57.40       57.62     10.69 o 
   1  16   5      112.75      118.83      7.37 o 
   2  16   5       44.37       43.25      5.32 o 
   3  16   5       59.15       68.68      8.10 o 
  -3  17   5       65.60       70.44     12.79 o 
  -2  17   5       14.54       17.58      7.29 o 
  -1  17   5       91.88       87.75      6.73 o 
   0  17   5        1.10        0.79      3.69 o 
   1  17   5       90.92      100.84      7.08 o 
   2  17   5       14.28        6.61      4.94 o 
   3  17   5       66.16       66.94      9.66 o 
  -2  18   5       48.43       50.73      7.80 o 
  -1  18   5      146.97      142.25      9.75 o 
   0  18   5       13.31       17.47      6.04 o 
   1  18   5      146.93      167.37     11.08 o 
   2  18   5       48.29       53.97     18.28 o 
   0  19   5       11.44       30.00      6.87 o 
   1  19   5       14.14       30.27      6.43 o 
   0   0   6       25.36       20.77      1.98 o 
   1   0   6        9.80       11.66      1.42 o 
   2   0   6      302.76      262.82      6.47 o 
   3   0   6      141.89      144.62      3.44 o 
   4   0   6      686.77      679.13     13.24 o 
   5   0   6        0.24        1.18      2.67 o 
   6   0   6      154.60      162.72      9.31 o 
  -6   1   6        4.10        3.73      4.32 o 
  -5   1   6       81.45       82.49      6.53 o 
  -4   1   6       23.47       25.68      2.54 o 
  -3   1   6      101.00      102.45      2.91 o 
  -2   1   6       57.76       71.78      3.16 o 
  -1   1   6      192.46      198.79      3.71 o 
   0   1   6      205.31      248.61      4.38 o 
   1   1   6      193.82      202.03      4.19 o 
   2   1   6       56.80       66.55      3.76 o 
   3   1   6       98.35      102.91      4.07 o 
   4   1   6       23.95       31.30      3.59 o 
   5   1   6       83.60       87.01      5.37 o 
   6   1   6        4.03        9.08      7.80 o 
  -6   2   6       24.73       29.12      5.46 o 
  -5   2   6       47.06       52.14      4.92 o 
  -4   2   6      131.95      134.23      4.52 o 
  -3   2   6      274.51      238.00      4.54 o 
  -2   2   6       80.79       63.48      2.21 o 
  -1   2   6     1627.58     1737.45     18.31 o 
   0   2   6      664.29      719.08      9.33 o 
   1   2   6     1636.09     1734.27     18.45 o 
   2   2   6       83.32       62.27      2.72 o 
   3   2   6      271.28      242.13     13.91 o 
   4   2   6      127.68      127.61      5.82 o 
   5   2   6       50.12       53.96      3.99 o 
   6   2   6       26.92       26.07      5.48 o 
  -6   3   6        2.14        8.50      4.36 o 
  -5   3   6       20.72       20.47      6.73 o 
  -4   3   6      223.07      222.17      6.58 o 
  -3   3   6      449.24      447.11      6.64 o 
  -2   3   6       21.44       22.18      1.57 o 
  -1   3   6     1151.71     1305.07     16.03 o 
   0   3   6       76.25       81.10      2.72 o 
   1   3   6     1149.45     1304.61     17.85 o 
   2   3   6       22.31       22.23      2.07 o 
   3   3   6      446.80      449.82      9.62 o 
   4   3   6      225.75      226.92      8.24 o 
   5   3   6       20.16       17.42      3.75 o 
   6   3   6        1.88        0.04      3.35 o 
  -6   4   6        2.29       -5.40      5.95 o 
  -5   4   6      182.24      185.86      8.48 o 
  -4   4   6      278.49      245.01      6.92 o 
  -3   4   6      457.65      418.32      6.33 o 
  -2   4   6     1082.67     1131.36     13.67 o 
  -1   4   6      773.35      809.99     12.17 o 
   0   4   6     1204.86     1306.30     15.68 o 
   1   4   6      744.83      797.42     13.91 o 
   2   4   6     1085.40     1126.38     14.78 o 
   3   4   6      456.26      413.48      9.33 o 
   4   4   6      277.01      242.00      7.73 o 
   5   4   6      183.46      191.62      7.54 o 
   6   4   6        2.33        5.67      4.24 o 
  -6   5   6       31.62       42.75     14.15 o 
  -5   5   6       29.25       25.58      4.46 o 
  -4   5   6        8.22        8.28      2.14 o 
  -3   5   6       57.16       58.24      3.24 o 
  -2   5   6      215.70      218.12      6.08 o 
  -1   5   6      355.66      394.76      6.78 o 
   0   5   6      316.78      324.34      5.59 o 
   1   5   6      358.01      409.47      6.81 o 
   2   5   6      212.82      206.76      4.67 o 
   3   5   6       57.57       57.50      4.31 o 
   4   5   6        8.47        3.75      3.16 o 
   5   5   6       29.22       28.75      4.20 o 
   6   5   6       32.08       37.13      5.75 o 
  -6   6   6       53.90       60.36     15.12 o 
  -5   6   6       74.27       80.63      5.76 o 
  -4   6   6      177.64      170.44      5.88 o 
  -3   6   6      126.93      115.06      3.79 o 
  -2   6   6      490.50      474.61      7.92 o 
  -1   6   6      540.93      552.00      8.40 o 
   0   6   6     1391.12     1528.82     16.59 o 
   1   6   6      557.57      564.17      8.58 o 
   2   6   6      495.97      479.38      8.24 o 
   3   6   6      137.59      132.20      5.09 o 
   4   6   6      175.07      174.32      7.02 o 
   5   6   6       73.91       97.77      7.97 o 
   6   6   6       55.10       58.38     10.66 o 
  -6   7   6       13.21       19.63      7.00 o 
  -5   7   6       28.99       24.09      6.78 o 
  -4   7   6       54.36       57.15      3.88 o 
  -3   7   6      555.20      516.84      9.24 o 
  -2   7   6      126.85      133.87      4.17 o 
  -1   7   6       14.06       18.50      1.80 o 
   0   7   6        6.22        6.45      1.51 o 
   1   7   6       14.23       12.94      1.98 o 
   2   7   6      128.53      129.32      4.58 o 
   3   7   6      556.76      515.42      9.58 o 
   4   7   6       52.87       49.09      4.72 o 
   5   7   6       28.44       24.48      5.64 o 
   6   7   6       12.98       12.61      6.31 o 
  -6   8   6       59.62       76.39     16.03 o 
  -5   8   6       47.10       55.29      6.59 o 
  -4   8   6      141.60      149.80      5.18 o 
  -3   8   6       66.59       62.69      3.13 o 
  -2   8   6      845.28      784.94     11.78 o 
  -1   8   6      228.50      221.32      4.68 o 
   0   8   6        0.12        6.49      1.59 o 
   1   8   6      229.78      230.79      5.94 o 
   2   8   6      858.58      808.06     12.20 o 
   3   8   6       65.32       58.49      3.88 o 
   4   8   6      136.20      144.27      8.01 o 
   5   8   6       46.60       48.50      6.21 o 
   6   8   6       57.30       71.70     11.89 o 
  -5   9   6       43.69       47.50      6.82 o 
  -4   9   6       63.88       67.74      4.68 o 
  -3   9   6      264.81      256.26      6.26 o 
  -2   9   6       14.97       21.38      3.78 o 
  -1   9   6       71.05       70.91      2.98 o 
   0   9   6       67.98       70.27      3.02 o 
   1   9   6       71.66       78.88      3.44 o 
   2   9   6       15.23       15.31      2.73 o 
   3   9   6      261.27      259.49      6.89 o 
   4   9   6       63.27       58.44      5.29 o 
   5   9   6       44.30       59.09      9.17 o 
  -5  10   6       25.83       23.44     11.62 o 
  -4  10   6      430.18      415.59     10.48 o 
  -3  10   6      138.30      134.50      4.88 o 
  -2  10   6      580.01      578.87      9.98 o 
  -1  10   6      305.87      287.38      6.46 o 
   0  10   6      353.81      356.11      6.59 o 
   1  10   6      312.21      298.61      7.09 o 
   2  10   6      587.10      587.74      9.37 o 
   3  10   6      133.43      133.98      5.46 o 
   4  10   6      432.23      400.88     11.28 o 
   5  10   6       25.74       34.83      6.08 o 
  -5  11   6       74.57       73.03      9.28 o 
  -4  11   6       23.20       32.29      4.07 o 
  -3  11   6       31.83       31.04      3.07 o 
  -2  11   6       45.34       42.09      3.20 o 
  -1  11   6      240.37      222.29      5.91 o 
   0  11   6       11.70        3.44      3.07 o 
   1  11   6      240.14      223.70      6.42 o 
   2  11   6       44.74       44.55      4.98 o 
   3  11   6       32.92       30.20      4.01 o 
   4  11   6       22.96       25.49      5.25 o 
   5  11   6       75.44       90.53      9.36 o 
  -5  12   6      112.10      194.57     17.30 o 
  -4  12   6       57.84       72.50      5.26 o 
  -3  12   6      301.90      303.34      8.18 o 
  -2  12   6      124.50      116.12      5.16 o 
  -1  12   6     1117.80     1059.86     17.05 o 
   0  12   6       46.33       53.93      8.76 o 
   1  12   6     1115.93     1082.11     18.90 o 
   2  12   6      122.83      119.87      5.50 o 
   3  12   6      298.00      290.54      8.85 o 
   4  12   6       57.65       72.00      7.00 o 
  -4  13   6       15.72       15.03      5.03 o 
  -3  13   6       11.49       13.26      4.03 o 
  -2  13   6        4.52        6.71      2.61 o 
  -1  13   6       69.78       70.29      4.25 o 
   0  13   6      387.54      381.66     11.19 o 
   1  13   6       69.49       67.74      5.17 o 
   2  13   6        4.81        2.92      3.12 o 
   3  13   6       11.52        9.16      5.37 o 
   4  13   6       16.47        9.75      6.43 o 
  -4  14   6       60.82       48.96      5.85 o 
  -3  14   6       14.24       20.35      4.50 o 
  -2  14   6       73.43       71.92      4.62 o 
  -1  14   6       71.42       67.11      5.52 o 
   0  14   6       59.76       66.50      5.59 o 
   1  14   6       75.71       71.22      6.89 o 
   2  14   6       74.81       71.15      5.78 o 
   3  14   6       15.44        8.66      6.28 o 
   4  14   6       59.97       70.39      9.22 o 
  -4  15   6        1.49       10.05      9.90 o 
  -3  15   6       18.35       19.25      4.44 o 
  -2  15   6       19.24       13.71      3.46 o 
  -1  15   6       35.72       36.20      4.83 o 
   0  15   6      109.52      119.74      7.28 o 
   1  15   6       35.99       40.72      6.24 o 
   2  15   6       18.99       19.42      4.49 o 
   3  15   6       18.36       19.67      6.38 o 
   4  15   6        1.38        4.69     14.50 o 
  -3  16   6       71.66       72.94      9.81 o 
  -2  16   6      107.94       91.66      6.52 o 
  -1  16   6      144.98      143.38      9.38 o 
   0  16   6        9.01       11.64      4.22 o 
   1  16   6      146.55      157.43      8.37 o 
   2  16   6      108.28      123.13     11.89 o 
   3  16   6       72.72       77.64     10.83 o 
  -3  17   6       22.75       27.20     11.17 o 
  -2  17   6       26.12       20.67      4.84 o 
  -1  17   6       54.87       46.54      5.61 o 
   0  17   6       28.69       34.76      5.34 o 
   1  17   6       55.05       43.69      7.66 o 
   2  17   6       26.50       21.34      5.90 o 
   3  17   6       22.24       22.45      7.19 o 
  -2  18   6      182.29      161.96     17.12 o 
  -1  18   6       61.07       56.75      6.23 o 
   0  18   6       36.95       43.34      5.80 o 
   1  18   6       62.63       73.55     19.76 o 
   2  18   6      181.44      209.73     41.98 o 
  -1  19   6        4.64       -3.24      7.21 o 
   0  19   6        0.10        7.85     18.20 o 
   1  19   6        4.59       -3.78      8.29 o 
   1   0   7     3322.23     3433.36     34.36 o 
   2   0   7     1167.47     1270.14     13.09 o 
   3   0   7        0.29        1.19      1.30 o 
   4   0   7        2.39        3.24      2.11 o 
   5   0   7       39.25       51.86      7.42 o 
   6   0   7       48.02       48.89      6.34 o 
  -6   1   7        9.82       15.27      9.52 o 
  -5   1   7       32.22       30.34      5.13 o 
  -4   1   7       59.64       60.28      3.25 o 
  -3   1   7      184.57      195.83      3.93 o 
  -2   1   7      477.27      511.94      6.32 o 
  -1   1   7       68.25       77.15      2.86 o 
   0   1   7     2528.48     2728.92     28.35 o 
   1   1   7       63.81       81.51      4.39 o 
   2   1   7      482.30      516.44      6.86 o 
   3   1   7      180.60      189.90      5.32 o 
   4   1   7       60.02       65.50      3.89 o 
   5   1   7       33.52       37.17      3.61 o 
   6   1   7        9.09       15.54      7.97 o 
  -6   2   7       11.50       23.21      5.05 o 
  -5   2   7      243.65      229.74     15.52 o 
  -4   2   7       79.07       70.70      3.99 o 
  -3   2   7      167.70      157.74      3.59 o 
  -2   2   7      191.55      179.86      2.95 o 
  -1   2   7      778.95      831.36     11.44 o 
   0   2   7     2130.17     2254.49     25.89 o 
   1   2   7      776.20      785.16      9.67 o 
   2   2   7      188.05      175.26      4.32 o 
   3   2   7      169.43      155.66      5.78 o 
   4   2   7       78.98       77.90      6.81 o 
   5   2   7      242.63      236.55      9.37 o 
   6   2   7       10.96        8.15      5.81 o 
  -6   3   7       23.07       35.08      5.47 o 
  -5   3   7       24.09       29.89      4.60 o 
  -4   3   7      119.63      120.50      5.23 o 
  -3   3   7       38.49       38.61      3.15 o 
  -2   3   7        2.00        0.10      0.96 o 
  -1   3   7      352.53      401.61      6.36 o 
   0   3   7      300.63      271.51      7.46 o 
   1   3   7      344.83      375.20      8.85 o 
   2   3   7        2.30        0.94      1.71 o 
   3   3   7       36.59       34.80      3.59 o 
   4   3   7      118.64      123.23      5.84 o 
   5   3   7       25.53       30.41      4.74 o 
   6   3   7       21.63       14.66      6.23 o 
  -6   4   7       36.10       38.01     11.89 o 
  -5   4   7       49.73       50.62      5.49 o 
  -4   4   7       77.53       73.07      4.30 o 
  -3   4   7       40.54       38.05      2.73 o 
  -2   4   7     1362.43     1361.04     14.49 o 
  -1   4   7      673.65      771.75     10.51 o 
   0   4   7     2383.66     2561.67     47.52 o 
   1   4   7      669.92      758.23     12.00 o 
   2   4   7     1369.48     1382.27     17.55 o 
   3   4   7       41.51       42.03      3.94 o 
   4   4   7       76.21       77.94      5.10 o 
   5   4   7       48.89       42.83      4.63 o 
   6   4   7       36.76       41.95      5.85 o 
  -6   5   7       22.67       19.99      5.45 o 
  -5   5   7       64.14       69.76      9.10 o 
  -4   5   7       29.32       22.89      3.10 o 
  -3   5   7      205.43      193.95      5.10 o 
  -2   5   7      356.89      350.01      5.79 o 
  -1   5   7       44.84       50.51      2.51 o 
   0   5   7     1244.03     1333.02     16.37 o 
   1   5   7       45.75       54.81      3.14 o 
   2   5   7      351.22      331.82      7.39 o 
   3   5   7      206.22      194.63      5.62 o 
   4   5   7       30.47       28.97      4.06 o 
   5   5   7       63.49       69.23      7.01 o 
   6   5   7       23.80       34.27      5.75 o 
  -6   6   7       25.18       26.48      8.92 o 
  -5   6   7       36.89       42.78      4.57 o 
  -4   6   7       25.15       21.37      2.38 o 
  -3   6   7      220.83      201.45      5.30 o 
  -2   6   7       32.45       28.90      2.43 o 
  -1   6   7     1647.30     1759.34     21.57 o 
   0   6   7       41.60       32.24      2.10 o 
   1   6   7     1617.09     1724.62     19.69 o 
   2   6   7       32.02       26.37      3.00 o 
   3   6   7      229.63      197.92      6.03 o 
   4   6   7       26.98       23.45      3.99 o 
   5   6   7       35.77       36.10      4.81 o 
   6   6   7       25.03       33.26      5.85 o 
  -6   7   7        2.57        8.29      9.37 o 
  -5   7   7       89.77      100.74     10.28 o 
  -4   7   7       88.55       87.45      4.22 o 
  -3   7   7      161.26      154.79      4.83 o 
  -2   7   7      102.27      100.79      5.16 o 
  -1   7   7      679.85      679.24     10.15 o 
   0   7   7       16.56       17.88      1.79 o 
   1   7   7      677.09      696.17      9.72 o 
   2   7   7       98.49       97.22      4.09 o 
   3   7   7      167.84      158.51      6.28 o 
   4   7   7       88.25       94.21      5.78 o 
   5   7   7       91.68       97.50      7.55 o 
   6   7   7        2.47       16.21      6.85 o 
  -5   8   7       60.83       75.32      7.20 o 
  -4   8   7       42.35       38.87      3.22 o 
  -3   8   7      139.24      135.91      4.26 o 
  -2   8   7      370.97      349.57      7.07 o 
  -1   8   7      611.22      575.02      8.20 o 
   0   8   7       98.10      102.36      2.97 o 
   1   8   7      609.32      583.88      8.84 o 
   2   8   7      369.37      361.62      7.48 o 
   3   8   7      136.90      135.26      5.36 o 
   4   8   7       43.14       44.55      7.66 o 
   5   8   7       63.65       67.42      6.77 o 
  -5   9   7       16.97       16.52      4.97 o 
  -4   9   7       61.27       51.79      5.97 o 
  -3   9   7      517.25      474.81      8.19 o 
  -2   9   7      949.61      880.29     13.09 o 
  -1   9   7      190.44      183.37      4.98 o 
   0   9   7      351.54      366.89      7.83 o 
   1   9   7      180.98      183.59      4.92 o 
   2   9   7      953.54      901.20     13.80 o 
   3   9   7      514.57      483.31      9.60 o 
   4   9   7       60.60       62.19      6.89 o 
   5   9   7       16.36       22.06      5.50 o 
  -5  10   7       12.70       10.91      4.66 o 
  -4  10   7       94.94       88.55      6.31 o 
  -3  10   7      304.24      285.20      7.03 o 
  -2  10   7      109.09      100.26      4.24 o 
  -1  10   7      491.20      475.44      8.63 o 
   0  10   7      461.51      422.47     11.02 o 
   1  10   7      486.84      467.29      8.16 o 
   2  10   7      110.97      103.37      4.86 o 
   3  10   7      307.25      298.91      8.61 o 
   4  10   7       96.16       86.75      7.66 o 
   5  10   7       12.06       20.09      5.44 o 
  -5  11   7        5.28       20.28      4.87 o 
  -4  11   7      158.14      154.38      7.94 o 
  -3  11   7       44.10       46.46      3.45 o 
  -2  11   7       20.50       20.40      3.20 o 
  -1  11   7       10.23       12.23      3.10 o 
   0  11   7      185.71      174.91      8.02 o 
   1  11   7        9.48        9.63      3.46 o 
   2  11   7       20.42       18.05      3.32 o 
   3  11   7       43.09       41.39      3.92 o 
   4  11   7      160.70      176.20      9.49 o 
   5  11   7        5.58       19.44      7.12 o 
  -4  12   7       47.17       45.85      5.33 o 
  -3  12   7       55.86       54.73      7.07 o 
  -2  12   7      112.15      108.93      5.14 o 
  -1  12   7       97.01       97.71      5.75 o 
   0  12   7      423.68      399.70     16.59 o 
   1  12   7       96.60       98.64      7.41 o 
   2  12   7      114.38      119.09      6.43 o 
   3  12   7       56.94       55.89      5.89 o 
   4  12   7       44.32       60.24      8.42 o 
  -4  13   7       19.56       28.52      4.81 o 
  -3  13   7        6.56        9.54      3.01 o 
  -2  13   7       84.73       94.82      5.00 o 
  -1  13   7      166.46      166.18      7.48 o 
   0  13   7      704.91      666.75     15.54 o 
   1  13   7      165.91      163.71      9.49 o 
   2  13   7       82.30       87.61      5.31 o 
   3  13   7        6.95        6.66      4.04 o 
   4  13   7       19.86       12.50      6.60 o 
  -4  14   7       11.59       22.32      4.69 o 
  -3  14   7      150.54      152.91      7.97 o 
  -2  14   7      174.00      177.65      6.56 o 
  -1  14   7      233.96      231.61      8.94 o 
   0  14   7      105.99      108.55      6.75 o 
   1  14   7      228.61      221.55      8.89 o 
   2  14   7      174.15      179.10      6.94 o 
   3  14   7      152.46      157.66     10.63 o 
   4  14   7       12.48       12.99      7.00 o 
  -4  15   7       20.31       27.74      9.19 o 
  -3  15   7       39.08       38.35      5.10 o 
  -2  15   7       32.25       28.86      4.76 o 
  -1  15   7      135.71      127.49      7.25 o 
   0  15   7      536.67      544.24     14.49 o 
   1  15   7      135.60      151.14      7.98 o 
   2  15   7       30.77       32.14      5.01 o 
   3  15   7       38.83       45.53      7.71 o 
   4  15   7       20.36       29.55     19.28 o 
  -3  16   7       34.94       39.62      5.31 o 
  -2  16   7       19.99       18.60      4.32 o 
  -1  16   7       37.92       33.53      5.12 o 
   0  16   7      174.67      161.55      8.44 o 
   1  16   7       34.56       34.95      4.61 o 
   2  16   7       19.63       22.66      5.02 o 
   3  16   7       34.80       31.31      7.02 o 
  -2  17   7       26.09       21.18      4.71 o 
  -1  17   7       14.28       21.92      4.98 o 
   0  17   7       16.00       15.49      4.74 o 
   1  17   7       15.01       14.00      4.86 o 
   2  17   7       26.48       20.77      7.70 o 
  -2  18   7        2.98        5.20      5.19 o 
  -1  18   7       92.40      101.36      7.55 o 
   0  18   7        6.40       11.39      4.59 o 
   1  18   7       91.95      109.71      7.71 o 
   2  18   7        3.30        9.06      5.92 o 
   0  19   7        1.75       24.86      8.47 o 
   0   0   8      622.73      636.69     12.74 o 
   1   0   8     1186.11     1335.92     27.23 o 
   2   0   8      181.27      196.17      3.57 o 
   3   0   8       13.67       14.11      2.97 o 
   4   0   8      536.88      499.80      9.91 o 
   5   0   8       99.99      105.17      5.88 o 
   6   0   8       46.52       52.88      8.00 o 
  -6   1   8       13.56       15.26      5.70 o 
  -5   1   8       10.29       14.72      4.21 o 
  -4   1   8      269.79      260.94      5.94 o 
  -3   1   8        6.21        8.10      1.58 o 
  -2   1   8      510.02      490.92      6.27 o 
  -1   1   8     1029.04     1112.41     12.55 o 
   0   1   8      161.57      155.15      5.28 o 
   1   1   8     1022.95     1084.90     12.62 o 
   2   1   8      512.39      490.73      6.75 o 
   3   1   8        7.31        9.99      2.10 o 
   4   1   8      272.03      269.90      6.81 o 
   5   1   8       11.02        7.29      2.84 o 
   6   1   8       12.58        3.61      4.84 o 
  -6   2   8        0.37        5.55      4.34 o 
  -5   2   8        2.76        4.21      3.28 o 
  -4   2   8       25.79       20.73      2.93 o 
  -3   2   8      424.00      411.14      6.11 o 
  -2   2   8     1391.29     1485.34     16.86 o 
  -1   2   8       35.45       34.97      1.85 o 
   0   2   8      516.06      587.92     21.05 o 
   1   2   8       38.43       34.07      2.17 o 
   2   2   8     1379.80     1493.98     18.77 o 
   3   2   8      420.06      398.58      6.80 o 
   4   2   8       24.46       26.27      3.69 o 
   5   2   8        2.38       -2.38      2.55 o 
   6   2   8        0.26       -4.50      6.16 o 
  -6   3   8       20.13       23.28      5.07 o 
  -5   3   8       66.62       65.61      5.47 o 
  -4   3   8       17.84       14.37      2.75 o 
  -3   3   8      497.90      473.03      6.72 o 
  -2   3   8      676.60      702.37      8.82 o 
  -1   3   8      301.12      336.08      5.27 o 
   0   3   8      448.54      432.58     11.75 o 
   1   3   8      323.28      354.10      7.49 o 
   2   3   8      687.20      707.04     10.52 o 
   3   3   8      492.29      472.81      8.49 o 
   4   3   8       19.30       15.75      3.46 o 
   5   3   8       68.91       70.75      5.38 o 
   6   3   8       19.92       28.57      5.73 o 
  -6   4   8       12.60       19.26      4.27 o 
  -5   4   8       53.72       60.26      5.64 o 
  -4   4   8       59.37       57.33      4.20 o 
  -3   4   8      349.00      319.70      9.22 o 
  -2   4   8      303.08      305.74      4.31 o 
  -1   4   8      437.70      474.34      8.44 o 
   0   4   8     2094.39     2314.97     26.76 o 
   1   4   8      423.76      453.76      8.52 o 
   2   4   8      303.83      297.19      6.27 o 
   3   4   8      351.47      321.61      7.04 o 
   4   4   8       61.19       58.37      4.72 o 
   5   4   8       54.37       52.66      4.97 o 
   6   4   8       13.11       26.05      5.80 o 
  -6   5   8        3.75        3.26      5.73 o 
  -5   5   8      203.41      223.65     16.53 o 
  -4   5   8       54.68       59.56      4.06 o 
  -3   5   8      451.27      419.43      7.87 o 
  -2   5   8       94.91       92.99      3.08 o 
  -1   5   8      642.52      636.84      9.26 o 
   0   5   8       43.96       41.66      2.28 o 
   1   5   8      655.45      627.64     10.79 o 
   2   5   8       94.55       93.11      4.23 o 
   3   5   8      447.75      420.49      8.36 o 
   4   5   8       56.62       55.90      4.79 o 
   5   5   8      199.69      216.43      8.35 o 
   6   5   8        3.93       10.00      4.70 o 
  -6   6   8       17.87       32.94      7.70 o 
  -5   6   8       62.03       73.38      5.42 o 
  -4   6   8       17.02       14.32      2.84 o 
  -3   6   8      425.66      426.38      9.43 o 
  -2   6   8      350.70      324.86      6.64 o 
  -1   6   8      183.55      180.77      5.09 o 
   0   6   8        3.34        3.86      1.49 o 
   1   6   8      182.74      184.90      5.21 o 
   2   6   8      352.63      340.25      9.63 o 
   3   6   8      426.67      414.91      7.58 o 
   4   6   8       16.31       13.39      3.70 o 
   5   6   8       62.57       57.98      5.39 o 
   6   6   8       17.89       38.19      8.11 o 
  -6   7   8       32.29       44.14     13.87 o 
  -5   7   8       21.84       27.72      5.40 o 
  -4   7   8      163.26      160.91      4.82 o 
  -3   7   8       15.27       17.41      2.22 o 
  -2   7   8     1495.80     1445.48     21.39 o 
  -1   7   8      614.89      626.14      9.93 o 
   0   7   8      156.21      185.22      4.45 o 
   1   7   8      626.41      655.85     10.70 o 
   2   7   8     1487.09     1413.61     21.22 o 
   3   7   8       15.41       15.54      2.77 o 
   4   7   8      163.32      163.62      7.54 o 
   5   7   8       22.70       33.36      5.65 o 
   6   7   8       32.11       45.40      9.37 o 
  -5   8   8       13.25       19.05      5.14 o 
  -4   8   8       87.44       86.78      5.08 o 
  -3   8   8       34.01       36.68      2.77 o 
  -2   8   8      137.33      129.93      4.65 o 
  -1   8   8       32.30       36.68      2.75 o 
   0   8   8      326.63      343.31      6.37 o 
   1   8   8       32.67       40.19      4.89 o 
   2   8   8      142.95      133.30      5.24 o 
   3   8   8       33.08       36.36      3.51 o 
   4   8   8       90.16       99.39      8.69 o 
   5   8   8       13.51       20.51      5.30 o 
  -5   9   8       48.59       46.71      9.82 o 
  -4   9   8      133.33      140.00      6.81 o 
  -3   9   8       54.65       50.95      5.66 o 
  -2   9   8      121.75      112.38      5.02 o 
  -1   9   8      555.07      562.91      9.62 o 
   0   9   8      326.32      332.89      6.44 o 
   1   9   8      558.99      546.41     11.02 o 
   2   9   8      123.11      118.90      4.73 o 
   3   9   8       54.17       55.64      3.85 o 
   4   9   8      136.06      142.32      8.42 o 
   5   9   8       49.44       62.46      6.97 o 
  -5  10   8        4.78        5.52      5.87 o 
  -4  10   8       40.69       43.90      4.34 o 
  -3  10   8        4.94        4.71      2.64 o 
  -2  10   8      187.56      175.16     11.36 o 
  -1  10   8      229.02      209.76      7.86 o 
   0  10   8       22.74       24.03      3.86 o 
   1  10   8      232.93      213.41      6.31 o 
   2  10   8      182.28      175.30      6.19 o 
   3  10   8        5.55        3.75      3.35 o 
   4  10   8       39.97       38.08      5.77 o 
   5  10   8        4.77        9.09      6.09 o 
  -5  11   8        5.98        7.93      6.64 o 
  -4  11   8       37.02       36.85      5.05 o 
  -3  11   8      141.49      131.68     11.34 o 
  -2  11   8       90.00       82.02      4.80 o 
  -1  11   8      390.05      354.57     10.38 o 
   0  11   8      492.11      467.15     12.12 o 
   1  11   8      403.52      385.39     10.03 o 
   2  11   8       95.67       96.43      5.65 o 
   3  11   8      138.98      128.88      6.48 o 
   4  11   8       34.95       28.30      6.20 o 
   5  11   8        5.07        3.69      5.92 o 
  -4  12   8        7.31       19.80      4.36 o 
  -3  12   8       28.53       32.56      4.35 o 
  -2  12   8       76.82       73.61      5.17 o 
  -1  12   8       97.12       99.27      8.41 o 
   0  12   8      731.65      684.75     15.51 o 
   1  12   8       93.70       93.44      7.33 o 
   2  12   8       76.04       77.54      7.10 o 
   3  12   8       28.12       23.58      4.69 o 
   4  12   8        7.53       15.02      8.69 o 
  -4  13   8       11.44       12.84      4.98 o 
  -3  13   8      161.91      161.89      8.18 o 
  -2  13   8      136.73      144.05      6.63 o 
  -1  13   8      110.13      114.12      6.64 o 
   0  13   8       63.90       60.88      5.41 o 
   1  13   8      114.01      117.38      6.44 o 
   2  13   8      136.09      151.79      6.48 o 
   3  13   8      163.23      176.58      8.33 o 
   4  13   8       11.33       16.39      6.95 o 
  -4  14   8        2.86        4.85      5.41 o 
  -3  14   8       10.44        5.90      5.08 o 
  -2  14   8       20.86       20.18      3.51 o 
  -1  14   8       31.42       35.96      4.76 o 
   0  14   8        2.38        3.02      3.75 o 
   1  14   8       29.65       35.02      5.01 o 
   2  14   8       19.84       17.99      3.90 o 
   3  14   8       11.15       16.89      6.43 o 
   4  14   8        2.66       -0.72      8.19 o 
  -3  15   8       60.23       61.02     13.24 o 
  -2  15   8      100.67      105.53      9.25 o 
  -1  15   8      176.34      167.58      8.23 o 
   0  15   8      322.24      338.71     11.38 o 
   1  15   8      174.26      176.56      8.66 o 
   2  15   8      101.99      107.43      7.01 o 
   3  15   8       59.07       57.22      8.11 o 
  -3  16   8       29.67       28.11      6.88 o 
  -2  16   8       10.46       11.49      4.27 o 
  -1  16   8       25.24       22.32      6.84 o 
   0  16   8       99.82       92.84      7.07 o 
   1  16   8       25.70       29.64      7.62 o 
   2  16   8       11.43       12.41      4.75 o 
   3  16   8       29.82       24.38      7.32 o 
  -2  17   8       56.65       55.15     12.06 o 
  -1  17   8       40.66       40.26      5.65 o 
   0  17   8       99.47      107.99      7.66 o 
   1  17   8       40.34       50.91      5.56 o 
   2  17   8       57.12       55.02      9.65 o 
  -1  18   8       58.61       60.71      7.39 o 
   0  18   8      119.23      107.83     11.57 o 
   1  18   8       57.89       73.15      9.09 o 
   1   0   9      134.45      147.12      7.97 o 
   2   0   9       60.35       71.08      2.41 o 
   3   0   9       11.25        7.71      2.72 o 
   4   0   9       34.55       42.70      3.71 o 
   5   0   9       38.11       39.71      4.37 o 
   6   0   9        0.01       -0.70      4.26 o 
  -6   1   9       34.11       35.03      5.87 o 
  -5   1   9      141.27      144.40      6.15 o 
  -4   1   9      450.34      434.56      7.95 o 
  -3   1   9      479.46      446.31      6.81 o 
  -2   1   9       73.51       71.05      2.38 o 
  -1   1   9     4254.83     4444.75     44.94 o 
   0   1   9       46.93       53.46      3.00 o 
   1   1   9     4270.02     4424.31     44.93 o 
   2   1   9       71.96       69.60      2.76 o 
   3   1   9      497.62      476.09      8.73 o 
   4   1   9      449.89      420.74      8.10 o 
   5   1   9      140.62      160.07      7.05 o 
   6   1   9       34.18       47.03      9.22 o 
  -6   2   9        7.62       16.55      4.85 o 
  -5   2   9       80.33       89.96      6.12 o 
  -4   2   9      249.44      222.04      6.52 o 
  -3   2   9       99.92      111.87      3.27 o 
  -2   2   9      400.53      406.73      5.68 o 
  -1   2   9      429.34      471.22      6.66 o 
   0   2   9      590.44      707.13      9.90 o 
   1   2   9      427.96      471.58      6.79 o 
   2   2   9      399.65      400.40      7.19 o 
   3   2   9       98.74      108.16      3.73 o 
   4   2   9      251.24      240.59      6.67 o 
   5   2   9       81.73       85.23      4.80 o 
   6   2   9        7.75       11.39      6.93 o 
  -6   3   9       62.08       76.09      7.15 o 
  -5   3   9       45.30       51.28      5.14 o 
  -4   3   9      189.47      178.00      5.86 o 
  -3   3   9      102.78      106.66      3.73 o 
  -2   3   9      318.44      288.54      4.87 o 
  -1   3   9       97.81       94.90      2.86 o 
   0   3   9     2799.99     3001.22     33.99 o 
   1   3   9       98.64       94.70      3.48 o 
   2   3   9      319.24      280.01      5.79 o 
   3   3   9       98.09      104.30      4.26 o 
   4   3   9      190.19      187.11      7.09 o 
   5   3   9       46.23       43.98      4.05 o 
   6   3   9       64.09       72.36      7.62 o 
  -6   4   9        4.64        4.53      4.05 o 
  -5   4   9       22.25       27.90      4.14 o 
  -4   4   9       90.19       89.24      4.50 o 
  -3   4   9      110.58      106.98      3.85 o 
  -2   4   9       24.29       22.04      1.79 o 
  -1   4   9      145.32      172.99      4.91 o 
   0   4   9       86.83       87.59      3.22 o 
   1   4   9      146.43      170.17      5.10 o 
   2   4   9       24.19       22.94      2.56 o 
   3   4   9      112.53      117.30      5.32 o 
   4   4   9       90.94       94.11      5.64 o 
   5   4   9       21.02       19.81      4.14 o 
   6   4   9        4.57        4.50      5.05 o 
  -6   5   9       91.82       98.46      8.96 o 
  -5   5   9        9.70        8.34      3.47 o 
  -4   5   9       16.89       12.03      2.71 o 
  -3   5   9      325.69      308.29      6.79 o 
  -2   5   9      901.25      876.48     10.90 o 
  -1   5   9       10.06       11.11      2.10 o 
   0   5   9     1373.40     1337.59     16.78 o 
   1   5   9       10.71       15.17      2.39 o 
   2   5   9      903.35      885.55     14.40 o 
   3   5   9      331.74      315.42      7.26 o 
   4   5   9       14.46       16.29      3.80 o 
   5   5   9        9.29       15.62      4.05 o 
   6   5   9       92.15       89.39      9.55 o 
  -6   6   9       18.93       26.84     10.81 o 
  -5   6   9       47.15       53.71      5.20 o 
  -4   6   9       12.97       10.06      2.76 o 
  -3   6   9      211.94      187.11      5.35 o 
  -2   6   9      427.80      420.64     10.29 o 
  -1   6   9       52.23       56.68      2.43 o 
   0   6   9      422.40      478.77      7.81 o 
   1   6   9       51.79       55.01      3.37 o 
   2   6   9      424.95      397.83      9.91 o 
   3   6   9      214.33      195.02      5.33 o 
   4   6   9       12.66       15.17      3.87 o 
   5   6   9       48.16       51.31      7.52 o 
   6   6   9       19.39       27.38      7.93 o 
  -5   7   9      143.70      150.09     12.22 o 
  -4   7   9      167.09      157.61      5.60 o 
  -3   7   9       28.07       28.72      2.58 o 
  -2   7   9      861.63      815.64     13.48 o 
  -1   7   9      995.85      949.39     13.42 o 
   0   7   9       60.70       87.06      3.34 o 
   1   7   9      990.73      940.19     14.13 o 
   2   7   9      858.91      797.72     14.00 o 
   3   7   9       23.84       22.91      2.95 o 
   4   7   9      169.36      155.54      7.31 o 
   5   7   9      143.50      141.14      7.55 o 
  -5   8   9        5.62       13.99      4.74 o 
  -4   8   9       21.24       20.45      2.83 o 
  -3   8   9      202.93      195.29      7.51 o 
  -2   8   9        6.86        3.90      4.19 o 
  -1   8   9      143.81      144.76      6.71 o 
   0   8   9      111.72      108.78      3.86 o 
   1   8   9      142.68      137.95      5.31 o 
   2   8   9        6.66        5.55      2.98 o 
   3   8   9      202.99      191.87      5.98 o 
   4   8   9       21.56       15.03      4.71 o 
   5   8   9        5.35       13.39      5.00 o 
  -5   9   9       39.14       45.55      7.35 o 
  -4   9   9       29.27       24.67      3.08 o 
  -3   9   9      195.68      196.16      5.88 o 
  -2   9   9       25.48       26.01      4.39 o 
  -1   9   9      505.33      491.62     10.18 o 
   0   9   9      260.33      250.04      5.62 o 
   1   9   9      513.95      494.56      9.71 o 
   2   9   9       24.57       23.76      3.44 o 
   3   9   9      192.62      191.19      6.18 o 
   4   9   9       28.98       24.45      5.31 o 
   5   9   9       39.55       44.71      6.25 o 
  -5  10   9        0.79       12.86      6.14 o 
  -4  10   9       15.62       17.08      3.98 o 
  -3  10   9       17.81       20.20      3.25 o 
  -2  10   9        3.30        5.17      3.64 o 
  -1  10   9      447.48      431.73      9.54 o 
   0  10   9       23.87       26.79      4.51 o 
   1  10   9      446.48      447.22      9.55 o 
   2  10   9        3.39        4.69      3.21 o 
   3  10   9       17.76       19.94      3.18 o 
   4  10   9       15.76       25.82      5.27 o 
   5  10   9        0.73        4.34      4.78 o 
  -5  11   9        6.62       -1.26      9.01 o 
  -4  11   9      145.53      161.86     11.06 o 
  -3  11   9       99.81      104.01      5.42 o 
  -2  11   9       54.03       54.19      4.50 o 
  -1  11   9      269.42      264.18      7.52 o 
   0  11   9       44.62       45.29      4.90 o 
   1  11   9      273.76      269.98      7.25 o 
   2  11   9       52.28       62.32      4.47 o 
   3  11   9      101.17      107.66      5.53 o 
   4  11   9      147.37      154.06      9.31 o 
   5  11   9        7.33       15.67      8.47 o 
  -4  12   9      100.62      102.82     12.90 o 
  -3  12   9       20.08       20.42      3.46 o 
  -2  12   9      179.86      180.93      9.57 o 
  -1  12   9      105.46       91.22      6.06 o 
   0  12   9      134.21      128.57      6.96 o 
   1  12   9      106.60      104.98      6.14 o 
   2  12   9      180.68      170.61      6.63 o 
   3  12   9       20.26       17.84      3.94 o 
   4  12   9      101.78      112.71     10.63 o 
  -4  13   9       35.19       44.97      5.42 o 
  -3  13   9       13.71       13.25      4.89 o 
  -2  13   9      278.38      276.07      8.22 o 
  -1  13   9      112.82      111.76      6.74 o 
   0  13   9       42.06       44.85      5.31 o 
   1  13   9      113.66      123.69      7.15 o 
   2  13   9      276.67      261.96      9.38 o 
   3  13   9       13.78       16.57      4.79 o 
   4  13   9       34.28       43.41      8.48 o 
  -4  14   9        0.24        3.87      4.97 o 
  -3  14   9        0.36        4.97      2.87 o 
  -2  14   9       12.65        0.21      3.69 o 
  -1  14   9       75.56       76.97      8.88 o 
   0  14   9       85.47       83.52     10.73 o 
   1  14   9       76.06       78.37      6.37 o 
   2  14   9       12.80        9.98      3.69 o 
   3  14   9        0.26        1.13      4.39 o 
   4  14   9        0.26      -26.66     13.33 o 
  -3  15   9        9.77       14.43      4.29 o 
  -2  15   9      132.51      126.62     12.52 o 
  -1  15   9       78.56       78.17      9.97 o 
   0  15   9       14.27       16.11      4.41 o 
   1  15   9       79.37       88.58      6.82 o 
   2  15   9      132.85      141.04      6.72 o 
   3  15   9       11.13       20.69      6.82 o 
  -3  16   9        8.36        9.37      8.47 o 
  -2  16   9       43.93       48.71      7.74 o 
  -1  16   9       75.41       61.60      6.17 o 
   0  16   9       21.95       22.39      4.85 o 
   1  16   9       74.91       66.94      6.41 o 
   2  16   9       43.59       49.24      5.04 o 
   3  16   9        8.14       20.14     11.51 o 
  -2  17   9        6.36        6.01      4.25 o 
  -1  17   9       81.54       89.21     10.48 o 
   0  17   9       11.21       10.14      4.53 o 
   1  17   9       80.53       83.30      6.36 o 
   2  17   9        6.34       10.14      6.42 o 
  -1  18   9       45.35       42.88     16.75 o 
   0  18   9       27.36       20.02      5.82 o 
   1  18   9       45.37       48.36     14.92 o 
   0   0  10      432.62      503.46     12.49 o 
   1   0  10      123.62      136.03      3.79 o 
   2   0  10        1.59        2.07      1.36 o 
   3   0  10      800.20      745.91     10.74 o 
   4   0  10      121.16      123.06      4.65 o 
   5   0  10       42.04       37.75      4.44 o 
   6   0  10        5.77        6.27      5.23 o 
  -6   1  10       20.19       26.63      8.32 o 
  -5   1  10       45.81       47.91      4.24 o 
  -4   1  10      536.37      508.93     10.16 o 
  -3   1  10       33.79       31.78      2.61 o 
  -2   1  10      784.25      750.41      9.94 o 
  -1   1  10      352.52      360.31      5.75 o 
   0   1  10     1177.62     1236.07     15.48 o 
   1   1  10      346.97      366.29      5.88 o 
   2   1  10      769.33      739.49     10.02 o 
   3   1  10       31.66       28.24      2.73 o 
   4   1  10      542.27      508.58      9.06 o 
   5   1  10       46.59       50.45      4.98 o 
   6   1  10       20.57       29.89      5.89 o 
  -6   2  10       21.44       31.20      6.85 o 
  -5   2  10       15.83       14.90      4.10 o 
  -4   2  10      296.92      281.45      7.43 o 
  -3   2  10       22.45       22.10      2.06 o 
  -2   2  10      420.49      390.53      5.73 o 
  -1   2  10      403.02      403.63      6.15 o 
   0   2  10     2365.77     2500.47     28.77 o 
   1   2  10      399.44      400.63      6.14 o 
   2   2  10      422.74      392.90      7.19 o 
   3   2  10       22.17       17.55      2.31 o 
   4   2  10      289.86      284.56      7.41 o 
   5   2  10       15.17       10.27      3.42 o 
   6   2  10       21.13       19.03      5.48 o 
  -6   3  10       20.09       24.72      6.67 o 
  -5   3  10      127.46      138.19      7.59 o 
  -4   3  10      337.37      317.56      7.85 o 
  -3   3  10      960.84      919.15     12.36 o 
  -2   3  10      388.38      400.93      6.16 o 
  -1   3  10      780.06      793.03     10.05 o 
   0   3  10      240.60      226.90      4.72 o 
   1   3  10      795.76      810.53     11.02 o 
   2   3  10      379.12      376.82      7.16 o 
   3   3  10      973.41      934.16     13.74 o 
   4   3  10      339.46      334.36      9.32 o 
   5   3  10      124.29      122.83      5.86 o 
   6   3  10       20.00       18.91     14.90 o 
  -6   4  10       23.96       23.68      5.66 o 
  -5   4  10       92.56       96.90      6.89 o 
  -4   4  10       87.27       85.86      4.51 o 
  -3   4  10     1092.53     1035.64     13.56 o 
  -2   4  10       29.31       34.45      2.17 o 
  -1   4  10       30.02       26.97      2.61 o 
   0   4  10        0.59        0.97      1.53 o 
   1   4  10       33.21       28.91      2.88 o 
   2   4  10       29.38       32.64      5.09 o 
   3   4  10     1092.21     1033.05     15.10 o 
   4   4  10       88.94       93.60      8.50 o 
   5   4  10       92.55       82.48      5.93 o 
   6   4  10       24.09       28.33      6.35 o 
  -5   5  10       13.21       10.14      4.39 o 
  -4   5  10      167.77      160.80      6.39 o 
  -3   5  10      292.49      274.09      6.77 o 
  -2   5  10       32.27       30.06      2.99 o 
  -1   5  10      675.04      693.79     14.90 o 
   0   5  10      312.32      329.56     10.19 o 
   1   5  10      660.40      665.75     10.89 o 
   2   5  10       33.37       29.86      3.30 o 
   3   5  10      294.44      265.36      6.83 o 
   4   5  10      164.71      161.01      7.20 o 
   5   5  10       11.44       21.92      4.31 o 
  -5   6  10       59.24       79.30     11.51 o 
  -4   6  10        1.13        0.41      3.22 o 
  -3   6  10      177.48      156.05      5.13 o 
  -2   6  10      148.50      156.72      5.57 o 
  -1   6  10       32.34       30.02      2.00 o 
   0   6  10        0.13       -0.69      1.63 o 
   1   6  10       29.82       24.88      2.95 o 
   2   6  10      150.13      146.89      5.81 o 
   3   6  10      183.08      170.98      5.52 o 
   4   6  10        1.44        4.97      3.50 o 
   5   6  10       60.07       59.00      6.29 o 
  -5   7  10       39.91       43.85      4.67 o 
  -4   7  10      141.72      130.14      5.37 o 
  -3   7  10      245.24      224.43      6.54 o 
  -2   7  10       42.31       46.37      3.21 o 
  -1   7  10      455.36      450.21      9.23 o 
   0   7  10      453.36      475.21      9.04 o 
   1   7  10      457.54      439.60      8.87 o 
   2   7  10       43.22       31.77      3.65 o 
   3   7  10      239.98      222.70      6.29 o 
   4   7  10      144.68      121.63      7.90 o 
   5   7  10       41.16       48.09      6.74 o 
  -5   8  10       41.36       50.75      6.61 o 
  -4   8  10       25.76       36.77      4.07 o 
  -3   8  10       48.68       48.13      3.92 o 
  -2   8  10      278.91      275.16      7.48 o 
  -1   8  10      258.21      243.27      6.89 o 
   0   8  10      101.53       83.22      3.63 o 
   1   8  10      256.08      239.86      7.52 o 
   2   8  10      284.75      269.19      7.64 o 
   3   8  10       49.84       45.26      3.71 o 
   4   8  10       24.65       29.79      5.39 o 
   5   8  10       41.46       43.18     13.18 o 
  -5   9  10        3.79        3.35      5.82 o 
  -4   9  10      287.55      282.56     11.31 o 
  -3   9  10       38.51       34.03      3.58 o 
  -2   9  10      255.52      245.17      7.97 o 
  -1   9  10       59.92       56.97      4.04 o 
   0   9  10     1229.32     1150.42     21.36 o 
   1   9  10       59.54       68.03      5.90 o 
   2   9  10      247.75      248.07      7.14 o 
   3   9  10       37.90       32.69      3.45 o 
   4   9  10      291.08      293.92     11.52 o 
   5   9  10        3.71        8.81      4.92 o 
  -5  10  10        1.89       -1.56      6.02 o 
  -4  10  10      133.48      130.60     10.82 o 
  -3  10  10       87.75       83.55      4.90 o 
  -2  10  10       86.07       92.06      5.34 o 
  -1  10  10      367.20      364.00      8.76 o 
   0  10  10      533.59      500.37     12.66 o 
   1  10  10      361.97      357.13      8.41 o 
   2  10  10       89.46       82.12      4.76 o 
   3  10  10       87.68       85.96      4.74 o 
   4  10  10      133.85      122.36     16.02 o 
   5  10  10        1.66        7.04      5.01 o 
  -4  11  10       48.44       53.97      5.57 o 
  -3  11  10      122.70      129.47      7.02 o 
  -2  11  10       27.71       26.03      3.89 o 
  -1  11  10      175.64      174.06      6.22 o 
   0  11  10       50.36       52.45      5.13 o 
   1  11  10      173.86      167.60      6.09 o 
   2  11  10       28.55       26.79      3.76 o 
   3  11  10      122.95      127.49      6.46 o 
   4  11  10       47.02       48.33      6.60 o 
  -4  12  10       21.29       27.34      4.76 o 
  -3  12  10       55.71       53.66      4.45 o 
  -2  12  10       52.42       51.84      5.93 o 
  -1  12  10      142.34      137.20      7.14 o 
   0  12  10       63.95       71.08      5.79 o 
   1  12  10      147.01      143.00      6.86 o 
   2  12  10       50.83       45.95      4.44 o 
   3  12  10       55.24       58.04      4.42 o 
   4  12  10       20.95       28.86      6.16 o 
  -4  13  10        6.95        5.71      3.97 o 
  -3  13  10       72.47       65.75      4.87 o 
  -2  13  10       11.84       15.29      3.60 o 
  -1  13  10       90.88       85.97      6.27 o 
   0  13  10       64.75       72.38      5.94 o 
   1  13  10       85.09       80.97      6.29 o 
   2  13  10       12.21        8.44      4.00 o 
   3  13  10       76.51       76.43      7.74 o 
   4  13  10        7.15       12.37      6.88 o 
  -4  14  10       16.85       19.61      5.62 o 
  -3  14  10        5.48       10.87      3.46 o 
  -2  14  10        2.67        5.82      4.00 o 
  -1  14  10       30.45       33.05      9.06 o 
   0  14  10       23.11       25.54      4.79 o 
   1  14  10       31.36       33.73      6.49 o 
   2  14  10        2.94        7.53      5.15 o 
   3  14  10        6.07       -0.29      4.42 o 
  -3  15  10        6.30        3.56      5.22 o 
  -2  15  10       74.63       76.40      6.40 o 
  -1  15  10       23.35       26.73      5.04 o 
   0  15  10        3.82        4.95      6.43 o 
   1  15  10       23.30       24.52      5.04 o 
   2  15  10       74.23       65.94      6.94 o 
   3  15  10        5.68        8.46      6.23 o 
  -2  16  10        6.67       -2.03      6.95 o 
  -1  16  10       29.59       22.23      6.47 o 
   0  16  10        8.58       11.87      4.46 o 
   1  16  10       30.19       34.35      5.48 o 
   2  16  10        7.02        2.66      6.63 o 
  -2  17  10        0.04       -4.86      5.04 o 
  -1  17  10       26.07       39.42      7.30 o 
   0  17  10        0.94       13.58      4.69 o 
   1  17  10       26.07       34.83      5.72 o 
   2  17  10        0.13       -3.14      4.85 o 
  -1  18  10        0.58       -3.60      7.21 o 
   0  18  10       67.73       91.52     14.95 o 
   1  18  10        0.53       -4.86      8.65 o 
   1   0  11     2037.63     2037.34     22.24 o 
   2   0  11      157.18      162.30      4.04 o 
   3   0  11      191.97      167.33      4.88 o 
   4   0  11       51.81       58.08      5.18 o 
   5   0  11      178.26      181.58      7.60 o 
   6   0  11       39.74       42.97      9.49 o 
  -6   1  11        4.48       -2.60      4.98 o 
  -5   1  11      105.14      108.14      5.67 o 
  -4   1  11       25.56       32.87      3.48 o 
  -3   1  11      306.53      292.36      6.18 o 
  -2   1  11       40.81       34.09      2.42 o 
  -1   1  11       21.55       13.37      1.73 o 
   0   1  11      159.74      178.04      4.37 o 
   1   1  11       24.35       15.32      1.97 o 
   2   1  11       39.63       34.61      2.35 o 
   3   1  11      304.95      294.07      6.35 o 
   4   1  11       26.23       27.43      3.02 o 
   5   1  11      102.41      108.79     10.30 o 
   6   1  11        4.44       14.43      5.45 o 
  -6   2  11       22.43       17.26     11.17 o 
  -5   2  11      130.64      139.31      6.08 o 
  -4   2  11       31.06       33.41      3.51 o 
  -3   2  11      408.08      387.86      7.07 o 
  -2   2  11      375.37      355.55      5.52 o 
  -1   2  11      164.63      155.84      3.83 o 
   0   2  11     1004.84     1015.76     13.40 o 
   1   2  11      160.67      145.10      5.41 o 
   2   2  11      368.13      332.56      6.17 o 
   3   2  11      407.16      385.82      8.26 o 
   4   2  11       28.31       28.94      3.47 o 
   5   2  11      131.56      124.55      6.97 o 
   6   2  11       22.49       18.39      5.84 o 
  -6   3  11       47.52       46.52      8.38 o 
  -5   3  11       61.26       61.73      6.17 o 
  -4   3  11        6.75       11.18      2.83 o 
  -3   3  11      372.92      343.66      6.61 o 
  -2   3  11       21.02       19.37      1.95 o 
  -1   3  11      491.01      497.20      8.12 o 
   0   3  11      371.10      350.78      5.69 o 
   1   3  11      489.41      491.48     12.95 o 
   2   3  11       20.78       23.68      2.37 o 
   3   3  11      377.30      351.92      8.53 o 
   4   3  11        7.77        9.72      2.97 o 
   5   3  11       60.47       68.37      7.07 o 
   6   3  11       46.15       47.00      8.92 o 
  -6   4  11      109.47      106.42     10.26 o 
  -5   4  11       44.39       41.88      5.71 o 
  -4   4  11       58.44       68.99      4.71 o 
  -3   4  11       98.44      104.60      4.28 o 
  -2   4  11      903.91      863.11     11.90 o 
  -1   4  11      487.09      481.67      7.96 o 
   0   4  11     2676.24     2633.75     30.80 o 
   1   4  11      486.67      461.51      8.63 o 
   2   4  11      895.04      854.06     16.20 o 
   3   4  11       97.85       99.91      5.10 o 
   4   4  11       57.42       61.97      5.19 o 
   5   4  11       43.65       42.59      6.53 o 
   6   4  11      111.05      104.45     18.65 o 
  -5   5  11       57.99       49.05      5.60 o 
  -4   5  11      211.67      214.83     14.09 o 
  -3   5  11      135.68      141.25      4.82 o 
  -2   5  11      240.01      238.98      6.61 o 
  -1   5  11       41.63       45.08      2.37 o 
   0   5  11      184.29      174.60      5.23 o 
   1   5  11       40.37       44.73      3.39 o 
   2   5  11      246.01      224.79      6.91 o 
   3   5  11      133.38      133.50      6.34 o 
   4   5  11      210.72      201.79      8.01 o 
   5   5  11       59.60       51.78      5.35 o 
  -5   6  11       39.49       51.21      7.14 o 
  -4   6  11       37.27       38.00      3.93 o 
  -3   6  11      221.22      211.37      5.93 o 
  -2   6  11     1802.84     1755.78     24.88 o 
  -1   6  11      374.06      368.81      8.30 o 
   0   6  11        5.36        1.14      3.13 o 
   1   6  11      376.39      365.48      7.98 o 
   2   6  11     1817.77     1743.07     25.40 o 
   3   6  11      222.86      214.62      8.08 o 
   4   6  11       38.36       45.26      4.93 o 
   5   6  11       38.92       44.02      5.49 o 
  -5   7  11        6.05       10.57      4.37 o 
  -4   7  11        6.91        8.74      2.80 o 
  -3   7  11       57.72       56.84      3.85 o 
  -2   7  11       43.31       42.59      3.41 o 
  -1   7  11      205.36      187.54      6.06 o 
   0   7  11       15.78       13.99      2.19 o 
   1   7  11      200.79      188.27      5.95 o 
   2   7  11       41.98       39.42      3.84 o 
   3   7  11       55.24       61.47      4.38 o 
   4   7  11        7.36       12.27      4.78 o 
   5   7  11        6.55        1.84      3.98 o 
  -5   8  11       75.60       66.70      9.09 o 
  -4   8  11       41.41       47.10      4.25 o 
  -3   8  11       47.38       48.74      5.71 o 
  -2   8  11       23.02       22.65      3.50 o 
  -1   8  11      382.71      400.24     13.05 o 
   0   8  11      322.12      316.48      6.66 o 
   1   8  11      391.30      397.76      8.79 o 
   2   8  11       23.60       31.25      3.63 o 
   3   8  11       42.69       44.76      3.84 o 
   4   8  11       40.29       53.56      6.39 o 
   5   8  11       77.18       80.10      7.54 o 
  -5   9  11       22.44       25.47      8.38 o 
  -4   9  11       69.54       75.70      7.26 o 
  -3   9  11        2.72        1.60      2.60 o 
  -2   9  11       68.81       68.06      8.59 o 
  -1   9  11      346.81      327.88      8.25 o 
   0   9  11       26.23       18.95      3.88 o 
   1   9  11      355.24      355.83      8.36 o 
   2   9  11       70.44       64.08      4.37 o 
   3   9  11        3.37        0.13      4.81 o 
   4   9  11       70.80       85.06      8.58 o 
   5   9  11       22.60       22.39      5.71 o 
  -4  10  11        8.73       10.55      4.57 o 
  -3  10  11      160.30      151.08      6.25 o 
  -2  10  11       66.84       61.57      5.74 o 
  -1  10  11      138.02      130.99      8.16 o 
   0  10  11       24.15       33.14      4.45 o 
   1  10  11      134.84      126.40      5.41 o 
   2  10  11       70.52       73.89      4.71 o 
   3  10  11      158.77      144.16      5.90 o 
   4  10  11        7.81        9.55      4.92 o 
   5  10  11       26.44       32.79     10.27 o 
  -4  11  11        6.14       10.03      4.06 o 
  -3  11  11       43.77       49.43      4.34 o 
  -2  11  11      142.12      131.50      7.51 o 
  -1  11  11      201.88      201.90     10.01 o 
   0  11  11       48.76       42.88      4.90 o 
   1  11  11      201.10      202.25      7.86 o 
   2  11  11      139.93      133.30      5.96 o 
   3  11  11       44.84       44.08      3.98 o 
   4  11  11        6.46       -1.02      6.19 o 
  -4  12  11       18.92       17.20      5.97 o 
  -3  12  11       68.02       69.16      5.05 o 
  -2  12  11       46.78       55.34      6.89 o 
  -1  12  11       10.71        8.44      3.86 o 
   0  12  11      327.02      309.82     10.53 o 
   1  12  11        9.96        9.59      4.26 o 
   2  12  11       42.44       43.06      4.36 o 
   3  12  11       68.77       66.40      4.57 o 
   4  12  11       16.79        8.31      5.25 o 
  -4  13  11       21.74       31.80      8.20 o 
  -3  13  11       29.30       30.02      3.93 o 
  -2  13  11       27.44       25.58      5.33 o 
  -1  13  11       18.31       23.57      4.67 o 
   0  13  11        2.29        4.54      3.85 o 
   1  13  11       18.11       13.52      4.37 o 
   2  13  11       29.09       21.88      4.68 o 
   3  13  11       28.69       29.47      4.04 o 
   4  13  11       21.54       19.39      8.82 o 
  -3  14  11        1.54        3.48      3.09 o 
  -2  14  11      225.17      220.50     17.07 o 
  -1  14  11        0.58        0.51      3.54 o 
   0  14  11       74.36       86.06      6.49 o 
   1  14  11        0.49       -0.37      4.58 o 
   2  14  11      227.45      244.40     12.07 o 
   3  14  11        1.26       -1.19      4.59 o 
  -3  15  11       28.47       40.52      5.49 o 
  -2  15  11        8.69        7.96      4.55 o 
  -1  15  11       21.79       27.67      5.03 o 
   0  15  11       10.63        6.04      5.71 o 
   1  15  11       22.49       19.95      5.02 o 
   2  15  11        8.52        4.37      3.97 o 
   3  15  11       29.60       37.52      6.05 o 
  -2  16  11        3.91       -3.65      4.66 o 
  -1  16  11       40.07       37.14      5.54 o 
   0  16  11        2.97        5.96      5.30 o 
   1  16  11       39.73       43.33      6.43 o 
   2  16  11        4.30        3.70      3.92 o 
  -2  17  11        0.66       -0.72      6.85 o 
  -1  17  11       25.48       29.09      5.42 o 
   0  17  11       31.03       29.57      5.80 o 
   1  17  11       25.34       33.49      7.13 o 
   2  17  11        0.64       10.09      9.19 o 
   0   0  12      761.44      693.11     24.14 o 
   1   0  12      233.83      223.47      4.71 o 
   2   0  12      730.28      703.54      8.90 o 
   3   0  12       57.15       55.17      3.79 o 
   4   0  12      746.38      726.92     13.13 o 
   5   0  12       81.84       85.31      5.99 o 
   6   0  12        8.67       23.29     10.81 o 
  -6   1  12        0.48        2.88      8.11 o 
  -5   1  12       28.41       40.35      4.24 o 
  -4   1  12      442.88      411.00      9.35 o 
  -3   1  12      406.13      387.40      7.31 o 
  -2   1  12       12.81       14.97      1.87 o 
  -1   1  12      184.08      195.22      4.47 o 
   0   1  12       99.09      112.99      3.85 o 
   1   1  12      185.35      194.59      5.35 o 
   2   1  12       13.44       10.96      2.00 o 
   3   1  12      410.79      401.80      8.58 o 
   4   1  12      441.72      414.20      9.99 o 
   5   1  12       29.32       30.72      4.78 o 
   6   1  12        0.50        3.70     13.60 o 
  -6   2  12       40.96       30.09     10.63 o 
  -5   2  12      207.45      193.18      7.67 o 
  -4   2  12      132.91      132.76      5.64 o 
  -3   2  12      216.24      207.27      7.11 o 
  -2   2  12      484.09      466.79      7.24 o 
  -1   2  12      369.26      351.69      6.10 o 
   0   2  12      849.64      836.76     11.73 o 
   1   2  12      368.87      360.51      6.08 o 
   2   2  12      492.05      481.34      7.80 o 
   3   2  12      220.96      214.94      6.36 o 
   4   2  12      128.83      131.74      5.59 o 
   5   2  12      203.86      209.39      8.55 o 
   6   2  12       41.83       37.35      8.83 o 
  -5   3  12       27.48       42.50      4.52 o 
  -4   3  12      151.91      151.75      7.39 o 
  -3   3  12        0.33       -1.70      1.99 o 
  -2   3  12       35.67       37.97      2.44 o 
  -1   3  12       81.82       88.88      3.55 o 
   0   3  12       18.29       21.54      2.21 o 
   1   3  12       81.14       87.98      3.15 o 
   2   3  12       36.20       33.83      2.78 o 
   3   3  12        0.26        1.82      2.42 o 
   4   3  12      153.92      157.00      6.19 o 
   5   3  12       27.92       26.24      4.67 o 
  -5   4  12       80.17       97.34      8.00 o 
  -4   4  12        1.69        1.20      2.68 o 
  -3   4  12      516.49      506.04      9.25 o 
  -2   4  12       30.25       29.04      3.54 o 
  -1   4  12      459.85      463.68      7.99 o 
   0   4  12        5.47        3.43      1.76 o 
   1   4  12      444.29      441.11      8.67 o 
   2   4  12       30.71       26.16      3.18 o 
   3   4  12      525.14      495.08     17.60 o 
   4   4  12        1.79        5.98      3.50 o 
   5   4  12       82.25       98.41      5.70 o 
  -5   5  12       59.64       55.32      9.94 o 
  -4   5  12        6.50        5.01      3.01 o 
  -3   5  12        7.35        3.34      2.84 o 
  -2   5  12      142.12      130.84      5.35 o 
  -1   5  12      275.56      274.96      5.28 o 
   0   5  12        0.04       -1.57      1.85 o 
   1   5  12      275.33      269.45      6.77 o 
   2   5  12      140.26      133.85      5.98 o 
   3   5  12        7.19        3.78      2.86 o 
   4   5  12        5.89        2.33      3.53 o 
   5   5  12       58.85       66.77      9.23 o 
  -5   6  12      146.01      167.53      9.05 o 
  -4   6  12       68.99       68.30      4.94 o 
  -3   6  12      518.04      499.91      9.52 o 
  -2   6  12       32.64       33.91      3.53 o 
  -1   6  12      670.81      650.45     12.04 o 
   0   6  12        1.15        0.38      1.92 o 
   1   6  12      664.00      630.81     11.19 o 
   2   6  12       34.75       41.83      5.59 o 
   3   6  12      505.48      487.94     12.70 o 
   4   6  12       66.78       72.07      5.72 o 
   5   6  12      147.96      160.32      8.29 o 
  -5   7  12        1.69        4.36      3.63 o 
  -4   7  12        7.67        3.67      2.81 o 
  -3   7  12       68.28       72.38      3.98 o 
  -2   7  12       51.54       42.90      5.69 o 
  -1   7  12       21.96       22.38      3.69 o 
   0   7  12       29.76       35.70      2.79 o 
   1   7  12       21.89       25.11      3.34 o 
   2   7  12       51.12       48.76      6.40 o 
   3   7  12       68.30       76.23      4.87 o 
   4   7  12        7.91        3.03      4.34 o 
   5   7  12        1.87       10.80      4.87 o 
  -5   8  12       26.78       29.04      4.98 o 
  -4   8  12      135.33      135.26      6.50 o 
  -3   8  12       81.34       77.26      6.50 o 
  -2   8  12      570.87      544.11     15.38 o 
  -1   8  12      108.75      116.87      5.25 o 
   0   8  12      603.60      572.25     11.19 o 
   1   8  12      111.10      107.80      6.37 o 
   2   8  12      574.88      562.05     15.64 o 
   3   8  12       80.70       82.24      5.07 o 
   4   8  12      132.22      137.55      9.83 o 
   5   8  12       27.19       29.13      9.92 o 
  -5   9  12        9.02       12.77      7.23 o 
  -4   9  12      189.88      189.61      7.56 o 
  -3   9  12      111.69      108.05      5.47 o 
  -2   9  12       42.63       37.82      4.23 o 
  -1   9  12       72.68       65.88      4.39 o 
   0   9  12      126.98      138.84      7.09 o 
   1   9  12       71.85       68.82      4.32 o 
   2   9  12       43.46       46.80      4.95 o 
   3   9  12      109.78      104.04      5.74 o 
   4   9  12      191.11      202.24     10.05 o 
   5   9  12        8.94       14.98      5.55 o 
  -4  10  12       22.88       14.87      4.31 o 
  -3  10  12       45.81       45.16      4.28 o 
  -2  10  12       81.97       84.88      5.55 o 
  -1  10  12        2.00        3.57      4.19 o 
   0  10  12      229.82      223.31      8.60 o 
   1  10  12        1.31        2.17      2.92 o 
   2  10  12       76.89       77.11      4.92 o 
   3  10  12       46.31       48.58      5.07 o 
   4  10  12       21.74       24.33      5.46 o 
  -4  11  12        5.24        5.00      5.32 o 
  -3  11  12       19.86       20.38      3.69 o 
  -2  11  12       18.10       12.77      3.53 o 
  -1  11  12       23.69       24.64      4.32 o 
   0  11  12      205.05      199.35      8.56 o 
   1  11  12       24.01       22.60      4.57 o 
   2  11  12       17.54       18.26      3.48 o 
   3  11  12       20.33       21.14      3.53 o 
   4  11  12        5.06       10.67      5.32 o 
  -4  12  12       18.87       22.76      4.75 o 
  -3  12  12      126.13      129.67      6.41 o 
  -2  12  12       33.37       34.31      4.36 o 
  -1  12  12       69.00       73.56      5.93 o 
   0  12  12       51.06       43.33      5.06 o 
   1  12  12       70.14       78.72      9.21 o 
   2  12  12       33.21       36.93      4.67 o 
   3  12  12      128.17      120.32      5.70 o 
   4  12  12       19.34       32.45      6.20 o 
  -4  13  12       61.01       67.66     16.85 o 
  -3  13  12        2.57        4.57      3.25 o 
  -2  13  12      101.80       96.48     16.21 o 
  -1  13  12       30.29       31.02      4.87 o 
   0  13  12       77.42       85.23      6.54 o 
   1  13  12       30.66       32.48      5.18 o 
   2  13  12      102.67      108.69      6.97 o 
   3  13  12        2.59        4.15      3.44 o 
   4  13  12       62.28       51.17     12.97 o 
  -3  14  12       24.07       22.58      6.36 o 
  -2  14  12       18.77       18.39      8.29 o 
  -1  14  12      148.34      157.58      8.39 o 
   0  14  12       22.29       17.80      4.87 o 
   1  14  12      146.37      137.75     11.74 o 
   2  14  12       17.48       17.33      6.89 o 
   3  14  12       23.80       17.16      5.82 o 
  -3  15  12       11.09       16.96      5.49 o 
  -2  15  12       17.01       16.68      4.82 o 
  -1  15  12        6.17        9.88      4.54 o 
   0  15  12       13.18       15.41      4.68 o 
   1  15  12        5.95        6.72      4.44 o 
   2  15  12       16.71       16.41      5.80 o 
   3  15  12       10.79        2.52      7.39 o 
  -2  16  12       67.16       60.85      6.95 o 
  -1  16  12        6.68        1.24      5.95 o 
   0  16  12       12.78        7.67      5.96 o 
   1  16  12        6.06       12.00      4.82 o 
   2  16  12       66.94       60.41      6.32 o 
  -1  17  12        2.21       -1.98      6.85 o 
   0  17  12        1.54        2.83      5.96 o 
   1  17  12        2.20       14.15      7.18 o 
   1   0  13      847.04      779.12     11.78 o 
   2   0  13        6.75        6.44      1.78 o 
   3   0  13       18.22       16.37      2.91 o 
   4   0  13       22.09       21.69      3.35 o 
   5   0  13      296.02      280.29      9.86 o 
  -5   1  13       18.07       15.04      3.78 o 
  -4   1  13       41.59       43.09      4.10 o 
  -3   1  13      228.81      225.18      6.56 o 
  -2   1  13      144.87      136.10      3.75 o 
  -1   1  13     1065.80     1028.94     13.89 o 
   0   1  13       26.50       33.56      2.60 o 
   1   1  13     1062.17      998.32     15.42 o 
   2   1  13      143.01      135.65      4.70 o 
   3   1  13      237.51      235.81      6.72 o 
   4   1  13       42.51       46.48      4.03 o 
   5   1  13       17.23       20.38      5.06 o 
  -5   2  13       24.58       22.44      3.88 o 
  -4   2  13      236.70      215.98      7.72 o 
  -3   2  13      189.02      185.49      6.58 o 
  -2   2  13      423.25      387.61      6.64 o 
  -1   2  13      236.06      227.82      7.05 o 
   0   2  13      274.23      268.66      5.70 o 
   1   2  13      228.20      209.46      4.57 o 
   2   2  13      419.73      407.36      7.19 o 
   3   2  13      196.32      189.83      6.08 o 
   4   2  13      238.37      229.76      7.02 o 
   5   2  13       22.68       20.81      4.45 o 
  -5   3  13       67.70       69.26      5.39 o 
  -4   3  13      170.57      170.92      7.02 o 
  -3   3  13      172.51      173.91      6.56 o 
  -2   3  13      880.66      834.93     16.80 o 
  -1   3  13      184.15      175.63      4.91 o 
   0   3  13      360.04      361.91      6.74 o 
   1   3  13      184.61      178.55      5.67 o 
   2   3  13      885.21      831.76     13.08 o 
   3   3  13      173.53      174.78      7.10 o 
   4   3  13      168.19      176.31      6.55 o 
   5   3  13       65.78       65.30      5.95 o 
  -5   4  13       47.96       46.41      5.86 o 
  -4   4  13      283.64      266.79      8.50 o 
  -3   4  13       11.21        7.84      2.44 o 
  -2   4  13      195.57      194.74      6.21 o 
  -1   4  13       88.87       90.98      3.86 o 
   0   4  13      277.90      262.81      6.00 o 
   1   4  13       89.64       97.43      4.44 o 
   2   4  13      182.26      183.20      6.32 o 
   3   4  13       11.09       11.35      3.04 o 
   4   4  13      281.17      273.37     12.10 o 
   5   4  13       47.06       50.26      4.76 o 
  -5   5  13        0.43        1.30      3.36 o 
  -4   5  13       51.94       58.38      4.77 o 
  -3   5  13       38.92       39.28      3.30 o 
  -2   5  13      228.46      224.77      6.75 o 
  -1   5  13      114.18      115.70      3.82 o 
   0   5  13       14.60        8.37      2.29 o 
   1   5  13      116.13      119.67      4.98 o 
   2   5  13      223.66      216.33     10.45 o 
   3   5  13       37.58       44.88      4.68 o 
   4   5  13       55.58       56.04      5.88 o 
   5   5  13        0.38        4.83      4.66 o 
  -5   6  13        0.16        3.12      3.98 o 
  -4   6  13       75.30       80.95      5.42 o 
  -3   6  13        5.80        7.40      2.54 o 
  -2   6  13      306.62      281.57      7.75 o 
  -1   6  13      238.41      223.16      5.88 o 
   0   6  13       65.89       67.27      3.49 o 
   1   6  13      243.86      233.02      6.74 o 
   2   6  13      317.50      308.93      8.17 o 
   3   6  13        7.08        6.44      3.48 o 
   4   6  13       76.88       92.69      7.21 o 
   5   6  13        0.06        9.49      4.32 o 
  -5   7  13        1.87        8.19      3.74 o 
  -4   7  13       92.52       95.62      7.15 o 
  -3   7  13      105.52      100.31      4.67 o 
  -2   7  13      151.49      154.12      6.79 o 
  -1   7  13       56.94       67.11      5.05 o 
   0   7  13      584.87      539.98      9.41 o 
   1   7  13       56.77       61.36      4.15 o 
   2   7  13      150.86      140.25      6.01 o 
   3   7  13      100.79      107.30      6.89 o 
   4   7  13       92.34       94.40      7.45 o 
   5   7  13        1.80       10.21      5.13 o 
  -5   8  13       96.06      106.43      8.04 o 
  -4   8  13       21.48       20.24      3.66 o 
  -3   8  13      136.94      142.24      7.10 o 
  -2   8  13       44.46       42.20      9.82 o 
  -1   8  13      398.35      391.96      9.28 o 
   0   8  13      404.56      375.63     10.79 o 
   1   8  13      404.59      382.88      9.46 o 
   2   8  13       45.26       42.58      4.01 o 
   3   8  13      137.85      147.56      6.56 o 
   4   8  13       21.13       21.51      5.59 o 
   5   8  13       93.58      120.35      8.89 o 
  -4   9  13       46.81       47.46      4.72 o 
  -3   9  13       80.80       75.24      4.87 o 
  -2   9  13       13.64        8.61      3.32 o 
  -1   9  13      206.53      191.40      6.67 o 
   0   9  13       65.51       60.83      5.40 o 
   1   9  13      203.10      195.39      6.57 o 
   2   9  13       14.06       14.47      3.41 o 
   3   9  13       82.65       73.04      5.21 o 
   4   9  13       45.54       40.80      6.28 o 
   5   9  13       16.78        8.65      9.01 o 
  -4  10  13       66.32       55.89      5.06 o 
  -3  10  13      207.59      218.79      7.61 o 
  -2  10  13       86.78       96.79      9.50 o 
  -1  10  13       35.79       28.68      4.60 o 
   0  10  13      323.44      324.82     10.56 o 
   1  10  13       34.22       32.12      4.74 o 
   2  10  13       86.14       95.51      6.58 o 
   3  10  13      206.07      213.92      7.51 o 
   4  10  13       65.89       61.77      7.11 o 
  -4  11  13        3.83        1.25      5.68 o 
  -3  11  13       41.50       43.74      4.84 o 
  -2  11  13       10.60        4.74      3.46 o 
  -1  11  13      163.90      148.03      7.81 o 
   0  11  13        4.75        6.53      3.65 o 
   1  11  13      167.30      154.86      8.08 o 
   2  11  13        9.45        5.78      4.36 o 
   3  11  13       43.19       45.92      5.80 o 
   4  11  13        4.15        9.05      4.97 o 
  -4  12  13       49.63       54.05     11.35 o 
  -3  12  13        0.40        1.71      3.33 o 
  -2  12  13       32.90       33.89      5.61 o 
  -1  12  13       79.30       87.46      6.54 o 
   0  12  13      292.77      290.98     10.70 o 
   1  12  13       78.06       80.53      6.55 o 
   2  12  13       34.09       36.61      5.02 o 
   3  12  13        0.41       -0.17      3.40 o 
   4  12  13       50.44       54.20      8.08 o 
  -3  13  13        1.19       -3.19      3.06 o 
  -2  13  13       29.28       34.06      7.84 o 
  -1  13  13       32.80       32.15      5.13 o 
   0  13  13       65.66       72.33      6.21 o 
   1  13  13       32.67       29.56      5.03 o 
   2  13  13       26.89       22.26      4.92 o 
   3  13  13        1.21        1.33      3.36 o 
  -3  14  13       13.99       19.43      6.80 o 
  -2  14  13       70.67       71.43      8.83 o 
  -1  14  13       44.69       47.24      5.92 o 
   0  14  13        9.43       10.80      4.56 o 
   1  14  13       43.66       42.69      5.76 o 
   2  14  13       70.82       73.71      7.94 o 
   3  14  13       13.22       11.11      4.46 o 
  -2  15  13       31.00       36.41      7.05 o 
  -1  15  13       13.30        4.06      4.29 o 
   0  15  13       57.24       45.61      6.00 o 
   1  15  13       13.79       11.06      4.79 o 
   2  15  13       31.79       35.92      5.87 o 
  -2  16  13        7.16       12.61      8.65 o 
  -1  16  13       58.19       64.98      6.56 o 
   0  16  13       25.05       24.71      5.37 o 
   1  16  13       57.77       56.24      9.43 o 
   2  16  13        7.43        3.60      9.19 o 
   0   0  14      131.59      135.45      7.13 o 
   1   0  14      281.07      258.85      7.30 o 
   2   0  14      979.17      897.55     13.90 o 
   3   0  14       35.40       39.34      3.58 o 
   4   0  14        9.69       11.23      2.97 o 
   5   0  14       70.73       69.66      6.59 o 
  -5   1  14       19.09       25.63      5.38 o 
  -4   1  14       48.11       52.72      4.70 o 
  -3   1  14      177.27      183.58      6.73 o 
  -2   1  14      467.45      438.40      6.88 o 
  -1   1  14       90.24       88.41      3.65 o 
   0   1  14      251.79      240.88      6.33 o 
   1   1  14       86.05       81.48      5.59 o 
   2   1  14      461.91      436.40      7.72 o 
   3   1  14      177.08      178.59      6.13 o 
   4   1  14       46.99       63.49      5.23 o 
   5   1  14       19.64       28.78      4.69 o 
  -5   2  14       66.12       67.62      5.45 o 
  -4   2  14       10.07       13.76      3.47 o 
  -3   2  14       49.83       42.20      4.03 o 
  -2   2  14      127.12      127.89      4.23 o 
  -1   2  14       73.02       82.37      3.63 o 
   0   2  14        1.56        3.94      2.07 o 
   1   2  14       75.98       85.68      4.15 o 
   2   2  14      126.85      125.31      7.12 o 
   3   2  14       47.75       36.50      4.24 o 
   4   2  14       10.65        9.54      3.12 o 
   5   2  14       65.31       69.32      6.06 o 
  -5   3  14       55.19       61.51      5.24 o 
  -4   3  14       93.33       90.18      5.56 o 
  -3   3  14      457.79      426.17     10.36 o 
  -2   3  14      647.21      603.56     11.38 o 
  -1   3  14      142.58      141.50      4.70 o 
   0   3  14      124.86      123.01      5.00 o 
   1   3  14      130.68      130.73      4.61 o 
   2   3  14      636.18      592.36     11.71 o 
   3   3  14      467.00      440.39     11.06 o 
   4   3  14       94.30       93.42      5.36 o 
   5   3  14       52.29       65.36     12.53 o 
  -5   4  14       54.77       57.95      6.71 o 
  -4   4  14       26.48       31.05      4.03 o 
  -3   4  14       30.13       29.84      3.76 o 
  -2   4  14      166.59      157.06      5.82 o 
  -1   4  14      418.38      420.27      7.97 o 
   0   4  14       21.07       20.42      2.71 o 
   1   4  14      412.11      415.81      7.84 o 
   2   4  14      166.42      152.69      5.90 o 
   3   4  14       32.28       31.48      4.24 o 
   4   4  14       26.82       35.07      4.17 o 
   5   4  14       55.25       56.23      6.01 o 
  -5   5  14       66.73       62.06      6.57 o 
  -4   5  14       78.68       72.15      5.28 o 
  -3   5  14      346.34      332.54      7.74 o 
  -2   5  14       16.02       19.31      4.41 o 
  -1   5  14     1745.91     1637.02     21.19 o 
   0   5  14      168.31      171.45      5.17 o 
   1   5  14     1765.54     1650.00     22.35 o 
   2   5  14       15.42       14.97      4.71 o 
   3   5  14      339.93      317.57     10.06 o 
   4   5  14       77.37       79.80      6.07 o 
   5   5  14       66.77       78.98      5.65 o 
  -5   6  14        9.35        9.98      5.79 o 
  -4   6  14       11.75       19.17      3.89 o 
  -3   6  14       75.52       78.66      4.31 o 
  -2   6  14      129.00      121.51      5.47 o 
  -1   6  14      203.31      201.54      5.66 o 
   0   6  14      370.45      393.92      7.87 o 
   1   6  14      202.24      201.98      6.40 o 
   2   6  14      128.99      126.96      5.82 o 
   3   6  14       75.13       80.83      9.67 o 
   4   6  14       11.25       14.10      4.88 o 
   5   6  14        9.06       12.63      4.34 o 
  -5   7  14       47.98       64.26      8.35 o 
  -4   7  14       49.05       50.16      4.93 o 
  -3   7  14       24.12       26.14      3.58 o 
  -2   7  14      557.91      541.95     12.84 o 
  -1   7  14       25.56       23.07      3.19 o 
   0   7  14        0.11       -1.46      2.82 o 
   1   7  14       22.65       22.49      3.38 o 
   2   7  14      557.88      547.38     11.06 o 
   3   7  14       22.13       22.85      4.20 o 
   4   7  14       52.60       54.81      6.64 o 
   5   7  14       48.07       71.51      8.24 o 
  -5   8  14        0.32       17.84      7.03 o 
  -4   8  14       54.50       43.74      4.61 o 
  -3   8  14       10.34        6.42      2.98 o 
  -2   8  14      165.99      149.33      8.44 o 
  -1   8  14      176.30      177.06      6.56 o 
   0   8  14      130.42      113.37      6.53 o 
   1   8  14      175.41      174.85      6.62 o 
   2   8  14      162.40      155.74      6.35 o 
   3   8  14       10.85        6.74      3.41 o 
   4   8  14       55.25       54.55      7.38 o 
   5   8  14        0.41       12.97      7.39 o 
  -4   9  14       58.05       57.24      5.21 o 
  -3   9  14        4.99        8.02      3.23 o 
  -2   9  14      151.10      167.27     10.04 o 
  -1   9  14       41.73       45.03      5.69 o 
   0   9  14      117.90      124.91      7.09 o 
   1   9  14       40.80       44.84      4.29 o 
   2   9  14      150.28      156.17      6.44 o 
   3   9  14        4.67        4.84      3.47 o 
   4   9  14       55.85       69.17      7.36 o 
  -4  10  14       36.12       41.60      4.64 o 
  -3  10  14       16.51       17.42      3.67 o 
  -2  10  14       49.11       48.31      4.83 o 
  -1  10  14      184.88      180.43      8.47 o 
   0  10  14       85.02       81.96      9.38 o 
   1  10  14      187.06      176.83      9.58 o 
   2  10  14       48.67       35.37      4.16 o 
   3  10  14       16.75       16.60      4.71 o 
   4  10  14       36.55       51.62      6.80 o 
  -4  11  14       43.53       29.79      5.48 o 
  -3  11  14      153.14      155.94      6.92 o 
  -2  11  14       61.42       55.68      5.33 o 
  -1  11  14       45.30       56.87      5.85 o 
   0  11  14      227.63      221.30      9.29 o 
   1  11  14       44.97       51.18      5.68 o 
   2  11  14       59.54       65.41      4.92 o 
   3  11  14      151.19      148.00      6.85 o 
   4  11  14       43.69       50.33      7.11 o 
  -4  12  14       20.72        8.47      9.55 o 
  -3  12  14       47.06       55.26      7.40 o 
  -2  12  14        0.39       -0.27      4.51 o 
  -1  12  14       81.51       83.66      6.56 o 
   0  12  14       69.73       86.79      8.29 o 
   1  12  14       80.20       79.64      6.61 o 
   2  12  14        0.38       -0.48      3.74 o 
   3  12  14       46.46       45.90      5.24 o 
   4  12  14       20.29       24.68     10.27 o 
  -3  13  14       12.71       22.41      5.75 o 
  -2  13  14        1.63        5.84      4.87 o 
  -1  13  14      109.61      100.58      7.32 o 
   0  13  14        0.10       -1.61      3.60 o 
   1  13  14      108.50      121.40      7.74 o 
   2  13  14        1.73       -3.16      4.52 o 
   3  13  14       12.17        5.81      3.95 o 
  -3  14  14        1.85        0.67      5.40 o 
  -2  14  14       44.90       51.95      6.81 o 
  -1  14  14       61.87       59.09      6.84 o 
   0  14  14        3.00        5.07      4.05 o 
   1  14  14       61.52       62.21      6.49 o 
   2  14  14       44.44       50.04     10.82 o 
   3  14  14        2.01       -1.37      4.76 o 
  -2  15  14       20.51       23.20      6.58 o 
  -1  15  14      126.82      142.73      8.88 o 
   0  15  14       21.46       25.39      5.36 o 
   1  15  14      124.13      147.91      8.77 o 
   2  15  14       20.76       14.78      5.23 o 
  -1  16  14        0.36       22.34      9.01 o 
   0  16  14       77.33       86.04      7.89 o 
   1  16  14        0.35       -4.86      9.37 o 
   1   0  15      273.40      254.19      6.75 o 
   2   0  15       93.91      109.88      4.71 o 
   3   0  15      452.17      428.98     11.69 o 
   4   0  15       11.56        7.29      4.14 o 
   5   0  15       27.99       17.30      5.02 o 
  -5   1  15       67.40       85.50     11.70 o 
  -4   1  15       34.06       34.47      4.24 o 
  -3   1  15      261.55      249.88      7.91 o 
  -2   1  15      261.25      248.41      5.39 o 
  -1   1  15       69.19       61.91      3.51 o 
   0   1  15      210.62      208.86      6.23 o 
   1   1  15       64.60       59.20      3.72 o 
   2   1  15      254.14      249.78      6.60 o 
   3   1  15      256.68      244.08      8.24 o 
   4   1  15       35.27       42.93      4.81 o 
   5   1  15       65.11       78.92      7.20 o 
  -5   2  15        5.02        6.47      6.28 o 
  -4   2  15       26.30       30.34      4.17 o 
  -3   2  15      183.07      183.17      6.93 o 
  -2   2  15       91.15       92.65      4.10 o 
  -1   2  15       52.41       51.34      3.06 o 
   0   2  15     1562.30     1401.59     20.53 o 
   1   2  15       51.52       51.07      3.91 o 
   2   2  15       89.84       95.41      4.51 o 
   3   2  15      185.33      180.48      7.43 o 
   4   2  15       26.38       33.82      4.50 o 
   5   2  15        5.06        1.56      4.27 o 
  -5   3  15        2.15       -1.21      3.99 o 
  -4   3  15      179.43      178.52      7.39 o 
  -3   3  15      135.44      129.62      6.20 o 
  -2   3  15      341.61      327.62      8.14 o 
  -1   3  15      169.18      155.64      4.92 o 
   0   3  15     1564.19     1463.65     21.50 o 
   1   3  15      174.36      156.25      5.26 o 
   2   3  15      359.79      347.73     10.34 o 
   3   3  15      137.94      134.07      6.82 o 
   4   3  15      176.84      181.91      6.90 o 
   5   3  15        2.53        9.69      4.16 o 
  -5   4  15       13.10       22.59      5.30 o 
  -4   4  15        7.84        6.76      4.53 o 
  -3   4  15       15.17       23.12      3.62 o 
  -2   4  15       46.62       42.31      3.77 o 
  -1   4  15      304.56      271.92      6.41 o 
   0   4  15       15.72       13.46      2.65 o 
   1   4  15      302.55      269.76      8.04 o 
   2   4  15       45.77       51.36      4.10 o 
   3   4  15       14.49       18.60      5.43 o 
   4   4  15        7.55        6.33      3.47 o 
   5   4  15       13.20       25.67      5.14 o 
  -5   5  15       18.34       15.03      6.94 o 
  -4   5  15      152.92      152.21      7.21 o 
  -3   5  15      235.30      219.05      8.61 o 
  -2   5  15       96.39       97.58      5.07 o 
  -1   5  15      147.25      137.31      4.85 o 
   0   5  15      237.40      224.87      5.93 o 
   1   5  15      144.36      137.30      5.10 o 
   2   5  15       98.73      106.09      9.86 o 
   3   5  15      237.79      239.11     12.42 o 
   4   5  15      152.32      155.27      9.31 o 
   5   5  15       18.14       28.21      5.26 o 
  -5   6  15        1.83       11.77      5.37 o 
  -4   6  15       10.90       11.56      3.68 o 
  -3   6  15       42.29       38.40      3.56 o 
  -2   6  15      163.54      142.04     12.53 o 
  -1   6  15      172.06      157.92      5.22 o 
   0   6  15        0.19        4.27      2.32 o 
   1   6  15      173.33      157.91      6.24 o 
   2   6  15      164.08      155.91      6.01 o 
   3   6  15       41.49       42.97      5.67 o 
   4   6  15       10.96       10.54      7.75 o 
   5   6  15        1.63       13.01      4.89 o 
  -5   7  15       48.30       58.11      8.47 o 
  -4   7  15       11.40       15.65      3.73 o 
  -3   7  15      228.13      220.70      6.73 o 
  -2   7  15       66.18       74.48      5.38 o 
  -1   7  15      263.33      272.65      7.44 o 
   0   7  15      189.75      184.73      8.01 o 
   1   7  15      259.41      250.73      7.80 o 
   2   7  15       63.50       61.02      4.73 o 
   3   7  15      223.47      215.52      9.04 o 
   4   7  15       10.22        8.62      5.05 o 
   5   7  15       48.12       73.24      9.47 o 
  -4   8  15       19.38       20.60      4.07 o 
  -3   8  15       12.75       14.56      3.28 o 
  -2   8  15       77.60       68.99      6.42 o 
  -1   8  15      116.57      117.94      4.88 o 
   0   8  15       10.33        6.85      5.65 o 
   1   8  15      115.02      122.22      9.62 o 
   2   8  15       77.62       63.95      4.73 o 
   3   8  15       12.20       13.40      3.57 o 
   4   8  15       18.66       14.38      5.30 o 
  -4   9  15       17.35       14.97      3.94 o 
  -3   9  15      187.41      199.57      7.58 o 
  -2   9  15       43.25       45.72      4.89 o 
  -1   9  15      241.50      231.38      9.29 o 
   0   9  15       12.16       11.96      3.93 o 
   1   9  15      251.47      249.42      9.60 o 
   2   9  15       42.97       39.11      4.23 o 
   3   9  15      185.50      202.21      9.26 o 
   4   9  15       17.05       17.08      7.78 o 
  -4  10  15        6.49       12.12      3.88 o 
  -3  10  15       17.39       16.03      3.79 o 
  -2  10  15        9.65        8.75      3.81 o 
  -1  10  15       49.07       53.99      6.35 o 
   0  10  15        3.29        1.27      3.45 o 
   1  10  15       49.10       59.63      5.94 o 
   2  10  15        9.31        8.34      3.43 o 
   3  10  15       17.57       19.87      3.98 o 
   4  10  15        6.35       13.52      5.58 o 
  -4  11  15       43.04       39.32      5.49 o 
  -3  11  15       54.58       59.42      5.08 o 
  -2  11  15       53.26       57.30      6.81 o 
  -1  11  15       81.86       77.28      6.51 o 
   0  11  15      634.15      643.67     16.36 o 
   1  11  15       85.40       88.18      6.77 o 
   2  11  15       53.06       37.14      5.22 o 
   3  11  15       55.67       55.57      5.12 o 
   4  11  15       41.17       52.07     11.53 o 
  -3  12  15       20.28       22.27      4.10 o 
  -2  12  15       21.57       22.65      5.79 o 
  -1  12  15       42.90       56.44      6.02 o 
   0  12  15        8.27        4.80      4.05 o 
   1  12  15       43.43       52.07      6.09 o 
   2  12  15       21.20       14.89      4.61 o 
   3  12  15       19.85       26.60      5.39 o 
  -3  13  15        3.74       -3.51      5.31 o 
  -2  13  15      184.51      200.87     17.12 o 
  -1  13  15       13.89       21.87      5.07 o 
   0  13  15       94.83      116.43      7.88 o 
   1  13  15       14.12       15.20      5.04 o 
   2  13  15      188.18      214.33     10.39 o 
   3  13  15        3.69        2.30      4.17 o 
  -2  14  15        0.89        1.06      5.09 o 
  -1  14  15       27.76       12.97      4.88 o 
   0  14  15        0.13        1.44      4.24 o 
   1  14  15       27.50       30.79      5.61 o 
   2  14  15        0.91        3.76      4.72 o 
  -2  15  15       26.12       26.30      9.37 o 
  -1  15  15       98.34      103.04      8.20 o 
   0  15  15       60.92       70.81      7.21 o 
   1  15  15      100.80      112.01      8.30 o 
   2  15  15       25.36       26.30     10.63 o 
   0   0  16      128.88      125.83      9.28 o 
   1   0  16      431.49      399.09     14.91 o 
   2   0  16       73.11       70.10      5.50 o 
   3   0  16       27.44       27.70      4.70 o 
   4   0  16       12.91       10.74      6.73 o 
   5   0  16       60.87       60.43      8.00 o 
  -5   1  16       34.60       36.16      6.30 o 
  -4   1  16       29.81       31.89      5.07 o 
  -3   1  16        3.00        0.95      3.93 o 
  -2   1  16      113.43      102.72      4.37 o 
  -1   1  16      376.92      361.53      7.41 o 
   0   1  16      714.73      697.85     14.47 o 
   1   1  16      382.72      379.17     10.18 o 
   2   1  16      119.10      122.17      4.98 o 
   3   1  16        2.59        0.29      3.57 o 
   4   1  16       30.81       30.83      5.11 o 
   5   1  16       34.83       49.95      7.55 o 
  -5   2  16       15.95       11.90      4.13 o 
  -4   2  16       53.99       58.99      6.29 o 
  -3   2  16       62.19       55.07      4.64 o 
  -2   2  16      395.77      361.82      7.79 o 
  -1   2  16      161.78      151.56      6.31 o 
   0   2  16       96.71      108.97      4.93 o 
   1   2  16      163.75      146.49      7.83 o 
   2   2  16      395.15      352.14      8.92 o 
   3   2  16       59.70       70.45      5.37 o 
   4   2  16       53.26       65.00      5.95 o 
   5   2  16       15.84       18.10      5.30 o 
  -5   3  16       11.87       11.64      5.76 o 
  -4   3  16        9.70       12.94      5.15 o 
  -3   3  16       90.06       88.09      5.42 o 
  -2   3  16       42.44       45.46      5.23 o 
  -1   3  16      410.54      398.59      7.96 o 
   0   3  16        3.56        0.83      2.55 o 
   1   3  16      403.44      400.80     15.86 o 
   2   3  16       39.98       37.53      3.88 o 
   3   3  16       90.02       90.56      8.04 o 
   4   3  16        9.27        9.45      3.43 o 
   5   3  16       11.46       10.32      5.23 o 
  -5   4  16       19.35       29.90      8.62 o 
  -4   4  16       36.72       35.45      4.46 o 
  -3   4  16        5.61        2.99      3.10 o 
  -2   4  16       70.70       61.05      4.20 o 
  -1   4  16      308.98      307.00      6.95 o 
   0   4  16      161.61      161.73      5.21 o 
   1   4  16      300.05      290.94      7.18 o 
   2   4  16       71.73       65.06      4.66 o 
   3   4  16        6.56       14.49      4.77 o 
   4   4  16       37.96       34.92      4.53 o 
   5   4  16       19.65       28.68     10.58 o 
  -5   5  16       30.54       28.46      5.18 o 
  -4   5  16        8.91        0.53      3.29 o 
  -3   5  16       58.63       57.21      4.88 o 
  -2   5  16        3.49        1.40      2.74 o 
  -1   5  16       31.78       40.30      3.22 o 
   0   5  16      156.92      161.68      5.30 o 
   1   5  16       36.34       33.80      3.38 o 
   2   5  16        3.02        0.13      2.74 o 
   3   5  16       60.99       74.80      6.44 o 
   4   5  16        8.99       14.82      4.43 o 
   5   5  16       30.28       38.26      7.07 o 
  -5   6  16        1.99       14.76      6.43 o 
  -4   6  16       25.48       32.05      4.50 o 
  -3   6  16       91.22       87.31      5.73 o 
  -2   6  16       54.52       59.91      4.62 o 
  -1   6  16       71.14       76.50      4.06 o 
   0   6  16      725.13      678.25     11.36 o 
   1   6  16       67.00       69.86      4.14 o 
   2   6  16       54.24       58.39      5.70 o 
   3   6  16       90.97       82.73      9.39 o 
   4   6  16       25.14       31.08      5.12 o 
   5   6  16        1.93       10.99     12.97 o 
  -4   7  16       88.67       84.59      6.06 o 
  -3   7  16       32.30       30.14      3.52 o 
  -2   7  16       67.46       72.38      5.46 o 
  -1   7  16       96.12      100.11      5.09 o 
   0   7  16      729.31      722.09     13.81 o 
   1   7  16       93.43       90.29      5.26 o 
   2   7  16       63.19       71.16      4.84 o 
   3   7  16       32.22       42.88      9.73 o 
   4   7  16       91.20       96.76      8.18 o 
  -4   8  16       30.98       36.49      4.71 o 
  -3   8  16       11.02       13.24      3.59 o 
  -2   8  16      333.60      346.94     12.67 o 
  -1   8  16       26.23       27.75      3.77 o 
   0   8  16      369.91      358.44     12.21 o 
   1   8  16       26.00       22.29      3.67 o 
   2   8  16      336.50      327.12      9.00 o 
   3   8  16       11.60       12.65      4.48 o 
   4   8  16       31.35       35.01      6.44 o 
  -4   9  16        9.87       15.10      4.96 o 
  -3   9  16       22.28       20.26      3.78 o 
  -2   9  16      221.65      214.99      8.66 o 
  -1   9  16      178.77      173.68      8.23 o 
   0   9  16      230.28      222.61      9.17 o 
   1   9  16      180.80      162.56      8.14 o 
   2   9  16      220.88      227.46      7.77 o 
   3   9  16       22.40       19.01      4.04 o 
   4   9  16        8.97       16.15      6.40 o 
  -4  10  16        3.54        0.68      3.83 o 
  -3  10  16       78.69       84.06      7.90 o 
  -2  10  16       71.68       65.79      5.79 o 
  -1  10  16       28.30       27.89      5.57 o 
   0  10  16       64.98       66.82      6.07 o 
   1  10  16       28.73       19.06      7.52 o 
   2  10  16       67.53       69.18      5.25 o 
   3  10  16       80.49       78.97      5.55 o 
   4  10  16        3.05        7.84      6.08 o 
  -3  11  16      100.16      100.79      6.25 o 
  -2  11  16       91.49       98.29      8.21 o 
  -1  11  16       88.86       92.82      6.99 o 
   0  11  16        0.27        3.59      4.03 o 
   1  11  16       89.67       91.58      7.70 o 
   2  11  16       93.30      108.39      7.13 o 
   3  11  16       98.11      100.97      6.21 o 
  -3  12  16        5.62        2.46      4.41 o 
  -2  12  16        7.24       14.56      5.54 o 
  -1  12  16      108.87      126.45      8.00 o 
   0  12  16        0.36        5.07      4.20 o 
   1  12  16      105.43      117.19      7.98 o 
   2  12  16        7.20       12.93      6.81 o 
   3  12  16        5.71        7.89      4.75 o 
  -3  13  16       40.78       37.02      7.03 o 
  -2  13  16        4.16        8.45      5.29 o 
  -1  13  16      165.15      174.03      9.35 o 
   0  13  16      106.99      107.25      7.78 o 
   1  13  16      162.89      158.14     11.22 o 
   2  13  16        4.06        6.56      6.44 o 
   3  13  16       40.27       39.72      6.88 o 
  -2  14  16       46.61       49.71      7.57 o 
  -1  14  16      102.11      112.98      8.21 o 
   0  14  16       57.52       75.50      7.22 o 
   1  14  16      102.03      117.49      8.34 o 
   2  14  16       45.76       50.13      7.57 o 
   0  15  16        3.43        8.53      5.34 o 
   1   0  17       83.42       77.65      5.06 o 
   2   0  17       90.06       88.07      6.24 o 
   3   0  17      324.38      313.73     10.99 o 
   4   0  17        0.63       -3.63      3.58 o 
   5   0  17       29.47       20.48      7.03 o 
  -5   1  17       28.40       33.87      9.01 o 
  -4   1  17       27.43       20.37      4.79 o 
  -3   1  17       71.87       76.91      7.65 o 
  -2   1  17      436.84      403.62     11.83 o 
  -1   1  17      338.72      319.48      8.97 o 
   0   1  17       12.70       20.36      3.91 o 
   1   1  17      333.03      306.73      8.09 o 
   2   1  17      433.29      393.65     10.43 o 
   3   1  17       73.58       81.03      7.48 o 
   4   1  17       28.29       33.71      5.38 o 
   5   1  17       27.79       13.69      8.47 o 
  -5   2  17        4.61        6.13      7.93 o 
  -4   2  17      111.42      106.18      9.54 o 
  -3   2  17       10.40        9.20      3.31 o 
  -2   2  17       61.51       66.24      3.91 o 
  -1   2  17      159.02      148.46      5.42 o 
   0   2  17       87.08       84.89      5.26 o 
   1   2  17      157.87      160.55      6.09 o 
   2   2  17       65.84       68.75      4.63 o 
   3   2  17       12.69        3.16      3.77 o 
   4   2  17      112.59      117.58      8.00 o 
   5   2  17        3.79        3.65      6.40 o 
  -5   3  17        0.26        3.24      7.03 o 
  -4   3  17        3.16       -1.36      3.86 o 
  -3   3  17       29.51       35.48      4.16 o 
  -2   3  17       89.44       98.72      5.00 o 
  -1   3  17       89.27       85.97      4.12 o 
   0   3  17       14.23       13.44      3.20 o 
   1   3  17       87.93       80.18      4.76 o 
   2   3  17       92.72       88.15      5.16 o 
   3   3  17       29.33       37.49      5.42 o 
   4   3  17        2.67        8.49      4.44 o 
   5   3  17        0.18        1.26      8.29 o 
  -5   4  17        4.00        9.91      7.21 o 
  -4   4  17       72.46       69.91      5.59 o 
  -3   4  17        4.94        1.11      3.22 o 
  -2   4  17      445.25      411.09      9.76 o 
  -1   4  17      463.06      439.80      8.77 o 
   0   4  17        0.21        1.88      2.31 o 
   1   4  17      465.09      458.93     12.12 o 
   2   4  17      439.36      416.14      9.56 o 
   3   4  17        4.64       -1.17      4.10 o 
   4   4  17       69.52       69.36      5.94 o 
  -4   5  17       52.73       58.93      5.27 o 
  -3   5  17      126.09      143.83      6.90 o 
  -2   5  17       90.26       90.38      5.10 o 
  -1   5  17      104.69      110.34      4.68 o 
   0   5  17        0.24       -2.09      2.17 o 
   1   5  17      105.77      107.36      6.47 o 
   2   5  17       89.71       85.88      4.96 o 
   3   5  17      125.35      128.93      8.17 o 
   4   5  17       52.81       66.05      6.00 o 
  -4   6  17      111.00      126.68      7.06 o 
  -3   6  17       82.47       95.76      6.07 o 
  -2   6  17       68.81       62.64      4.80 o 
  -1   6  17      515.60      505.44     13.36 o 
   0   6  17      323.86      331.98      8.96 o 
   1   6  17      516.54      494.56      9.95 o 
   2   6  17       72.17       83.99      4.48 o 
   3   6  17       83.37       92.55     16.49 o 
   4   6  17      111.73      116.99      7.32 o 
  -4   7  17        5.43        4.09      3.38 o 
  -3   7  17       66.69       62.13      5.40 o 
  -2   7  17       25.10       19.16      3.67 o 
  -1   7  17       14.79       16.09      4.00 o 
   0   7  17       54.69       62.33      4.70 o 
   1   7  17       13.81       12.80      3.42 o 
   2   7  17       25.28       23.27      3.95 o 
   3   7  17       67.95       81.55      9.52 o 
   4   7  17        5.47        5.15      6.31 o 
  -4   8  17        3.56        7.52      3.94 o 
  -3   8  17      112.92      118.74      7.82 o 
  -2   8  17       61.17       72.89      6.90 o 
  -1   8  17      131.78      118.96      7.33 o 
   0   8  17        7.74        9.60      3.43 o 
   1   8  17      133.86      136.99      7.54 o 
   2   8  17       62.87       66.89      5.04 o 
   3   8  17      114.86      128.27     10.06 o 
   4   8  17        3.47        2.92      5.24 o 
  -4   9  17       18.52       14.51      5.37 o 
  -3   9  17       11.49        9.52      3.61 o 
  -2   9  17        9.17        9.59      4.07 o 
  -1   9  17      246.02      245.84     15.43 o 
   0   9  17       75.80       73.73      6.17 o 
   1   9  17      243.30      242.73      9.90 o 
   2   9  17        8.62        5.96      3.60 o 
   3   9  17       12.40        4.60      5.77 o 
   4   9  17       17.79       12.66      6.25 o 
  -3  10  17       40.49       41.60      4.78 o 
  -2  10  17      115.52      119.23     12.34 o 
  -1  10  17      121.30      118.34      7.67 o 
   0  10  17        2.73        1.66      4.13 o 
   1  10  17      122.80      130.72      7.90 o 
   2  10  17      117.11      114.86      7.34 o 
   3  10  17       39.04       37.84      4.75 o 
  -3  11  17       26.31       19.87      4.20 o 
  -2  11  17       27.93       21.87      5.79 o 
  -1  11  17       13.08       12.94      6.46 o 
   0  11  17       29.90       34.84      5.84 o 
   1  11  17       13.50       19.22      7.32 o 
   2  11  17       28.16       19.64      8.19 o 
   3  11  17       25.81       27.81      4.65 o 
  -3  12  17        1.26        8.49      5.44 o 
  -2  12  17      118.76      117.31     11.35 o 
  -1  12  17       39.65       40.26      5.85 o 
   0  12  17      158.81      163.10      9.06 o 
   1  12  17       39.29       49.11      6.23 o 
   2  12  17      122.69      116.17     11.39 o 
   3  12  17        1.15       -0.02      4.47 o 
  -2  13  17       37.90       49.04      7.32 o 
  -1  13  17        1.45        1.63      4.32 o 
   0  13  17       29.32       30.97      5.83 o 
   1  13  17        1.47        7.02      4.60 o 
   2  13  17       37.60       38.83      9.87 o 
  -1  14  17       23.73       26.71      6.22 o 
   0  14  17      192.57      215.29     10.94 o 
   1  14  17       23.08       26.67      5.95 o 
   0   0  18      438.49      417.07     18.56 o 
   1   0  18      378.80      362.24     11.74 o 
   2   0  18      122.40      136.09      8.85 o 
   3   0  18        0.35        3.62      3.97 o 
   4   0  18        1.32       -1.91      3.96 o 
  -4   1  18       15.41       14.17      4.70 o 
  -3   1  18      204.61      195.48      9.25 o 
  -2   1  18       19.93       17.47      4.14 o 
  -1   1  18       11.02        8.02      4.14 o 
   0   1  18      182.66      171.14      7.26 o 
   1   1  18       10.83        9.83      2.93 o 
   2   1  18       20.46       20.47      5.08 o 
   3   1  18      206.16      193.26     10.05 o 
   4   1  18       16.02       11.52      4.69 o 
  -4   2  18      154.60      142.89      8.67 o 
  -3   2  18        4.88        2.58      3.76 o 
  -2   2  18      126.96      127.35      5.73 o 
  -1   2  18      243.45      235.46      6.73 o 
   0   2  18      363.23      351.89     10.06 o 
   1   2  18      234.70      210.70      7.09 o 
   2   2  18      130.94      144.39      6.29 o 
   3   2  18        3.67        4.49      4.13 o 
   4   2  18      153.76      145.98     11.92 o 
  -4   3  18       26.90       30.92      5.49 o 
  -3   3  18        7.40        5.98      3.93 o 
  -2   3  18       65.84       55.94      4.28 o 
  -1   3  18       69.07       64.80      4.13 o 
   0   3  18      389.47      373.56      7.99 o 
   1   3  18       69.57       64.59      4.51 o 
   2   3  18       64.50       68.84      5.15 o 
   3   3  18        7.75        0.37      4.59 o 
   4   3  18       27.93       28.71      9.14 o 
  -4   4  18        1.46        2.18      7.22 o 
  -3   4  18      132.43      137.62      6.92 o 
  -2   4  18       72.73       70.64      4.68 o 
  -1   4  18      656.02      638.45     11.22 o 
   0   4  18        0.27        2.35      2.31 o 
   1   4  18      652.48      655.33     11.57 o 
   2   4  18       72.00       74.37      4.84 o 
   3   4  18      131.28      145.28      8.62 o 
   4   4  18        1.39        4.29      5.79 o 
  -4   5  18       24.59       26.82      4.43 o 
  -3   5  18        0.26        0.52      3.05 o 
  -2   5  18       10.08        2.87      4.55 o 
  -1   5  18       61.66       56.58      3.86 o 
   0   5  18        0.09       -4.44      2.35 o 
   1   5  18       61.71       58.41      4.13 o 
   2   5  18       10.47        5.87      3.04 o 
   3   5  18        0.18       -1.81      3.99 o 
   4   5  18       24.98       25.29      5.00 o 
  -4   6  18       46.45       50.47      5.81 o 
  -3   6  18       77.64       83.98      5.92 o 
  -2   6  18      143.35      131.97      6.28 o 
  -1   6  18      153.49      143.26      6.41 o 
   0   6  18      200.33      187.43      6.95 o 
   1   6  18      161.33      144.59      5.69 o 
   2   6  18      144.95      132.68      6.08 o 
   3   6  18       77.30       81.08      7.65 o 
   4   6  18       47.55       52.20      6.08 o 
  -4   7  18        1.86        4.21      5.36 o 
  -3   7  18        5.54        4.95      3.58 o 
  -2   7  18       32.72       26.96      4.07 o 
  -1   7  18      149.31      145.42      7.51 o 
   0   7  18       16.14       10.50      3.41 o 
   1   7  18      148.36      148.97      5.86 o 
   2   7  18       32.20       31.96      5.04 o 
   3   7  18        5.48       -0.72      4.38 o 
   4   7  18        2.07        2.71      6.24 o 
  -4   8  18       85.46       92.93      6.88 o 
  -3   8  18       34.20       27.30      5.25 o 
  -2   8  18       79.32       81.63      6.32 o 
  -1   8  18        0.63        1.37      5.45 o 
   0   8  18      216.38      208.85      7.60 o 
   1   8  18        0.58        0.16      3.26 o 
   2   8  18       80.66       81.15      5.99 o 
   3   8  18       34.59       32.71      7.51 o 
   4   8  18       83.71       88.26      8.99 o 
  -3   9  18       21.96       11.00      4.68 o 
  -2   9  18      129.29      127.78      7.37 o 
  -1   9  18       21.78       23.18      4.86 o 
   0   9  18        0.79       -1.07      3.25 o 
   1   9  18       21.89       21.50      4.81 o 
   2   9  18      128.45      134.24      6.60 o 
   3   9  18       21.96       14.98      8.46 o 
  -3  10  18       13.03       10.75      4.71 o 
  -2  10  18       32.97       27.26      6.23 o 
  -1  10  18      158.70      164.94      8.63 o 
   0  10  18      299.76      291.43     11.11 o 
   1  10  18      160.14      167.13      8.78 o 
   2  10  18       31.80       39.18      5.74 o 
   3  10  18       12.74       10.01      5.40 o 
  -3  11  18       28.58       28.27      6.13 o 
  -2  11  18       57.31       59.38      7.38 o 
  -1  11  18       26.15       30.66      5.43 o 
   0  11  18        4.70        7.84      9.19 o 
   1  11  18       26.52       37.64      5.82 o 
   2  11  18       57.90       66.99      6.78 o 
   3  11  18       29.10       19.17     11.58 o 
  -2  12  18       22.65       18.43      7.48 o 
  -1  12  18       65.08       70.08      6.90 o 
   0  12  18        0.11        4.80      4.61 o 
   1  12  18       68.16       72.61      7.13 o 
   2  12  18       22.22       17.31      5.42 o 
  -2  13  18        5.58        4.32      8.29 o 
  -1  13  18        1.77       -0.44      5.16 o 
   0  13  18        4.91        5.99      4.90 o 
   1  13  18        1.94        2.62      4.68 o 
   2  13  18        5.64        7.39      7.21 o 
   1   0  19      109.45      120.43      7.30 o 
   2   0  19        7.81       14.46      4.96 o 
   3   0  19      182.19      209.95      9.87 o 
   4   0  19        0.00        3.26      4.45 o 
  -4   1  19       29.31       28.46      5.58 o 
  -3   1  19      138.21      131.78      8.24 o 
  -2   1  19       53.97       60.75      6.88 o 
  -1   1  19       58.12       42.87      5.23 o 
   0   1  19       86.00      103.02     10.45 o 
   1   1  19       53.76       59.12      4.86 o 
   2   1  19       52.69       41.26     11.72 o 
   3   1  19      134.50      136.84      8.23 o 
   4   1  19       28.15       29.73      7.56 o 
  -4   2  19      137.54      144.52     13.68 o 
  -3   2  19       69.82       67.70      9.37 o 
  -2   2  19      151.11      163.77      8.26 o 
  -1   2  19      220.15      192.35      9.18 o 
   0   2  19       30.58       29.60      4.81 o 
   1   2  19      217.73      195.45      6.95 o 
   2   2  19      154.08      160.61      8.49 o 
   3   2  19       70.09       64.78      7.43 o 
   4   2  19      136.29      132.50      8.90 o 
  -4   3  19       75.64       72.97      6.94 o 
  -3   3  19       18.07       14.37      5.21 o 
  -2   3  19      113.66      124.08      9.06 o 
  -1   3  19       29.49       38.95      5.28 o 
   0   3  19      113.15      120.38      5.58 o 
   1   3  19       30.01       33.07      4.68 o 
   2   3  19      115.53      116.51      7.33 o 
   3   3  19       19.29       18.59      5.79 o 
   4   3  19       76.87       72.73      8.40 o 
  -4   4  19       46.65       45.73      6.25 o 
  -3   4  19        1.41       -3.46      3.84 o 
  -2   4  19      202.45      199.96      7.13 o 
  -1   4  19       24.29       22.06      3.33 o 
   0   4  19      476.58      435.35      8.96 o 
   1   4  19       24.47       27.16      4.03 o 
   2   4  19      201.24      206.85     13.10 o 
   3   4  19        1.55       -5.92      7.03 o 
   4   4  19       49.62       65.00     12.43 o 
  -4   5  19        1.43        3.08      4.45 o 
  -3   5  19        2.99        2.59      3.35 o 
  -2   5  19       39.31       42.06      4.24 o 
  -1   5  19       78.24       87.41      7.14 o 
   0   5  19        7.44        0.58      2.90 o 
   1   5  19       77.63       78.91      5.75 o 
   2   5  19       40.08       42.75      5.64 o 
   3   5  19        3.26        3.17      4.69 o 
   4   5  19        1.68       -2.13      5.79 o 
  -4   6  19        1.28        0.31      5.36 o 
  -3   6  19       10.11        6.88      3.85 o 
  -2   6  19      184.66      189.03      8.22 o 
  -1   6  19        5.39        2.64      3.08 o 
   0   6  19      232.44      224.25     11.49 o 
   1   6  19        5.49        6.84      2.82 o 
   2   6  19      180.59      196.95     11.60 o 
   3   6  19       10.97        7.25      5.03 o 
   4   6  19        1.69       -4.95      5.88 o 
  -4   7  19       12.63       13.98      6.24 o 
  -3   7  19       50.95       55.61      5.35 o 
  -2   7  19       37.93       36.43      5.85 o 
  -1   7  19       12.80       14.76      5.28 o 
   0   7  19      160.87      147.22      6.64 o 
   1   7  19       12.31       23.39      5.01 o 
   2   7  19       37.61       40.74      4.14 o 
   3   7  19       52.55       47.32      6.20 o 
   4   7  19       13.07        4.21      8.10 o 
  -3   8  19       74.33       73.40      5.98 o 
  -2   8  19       27.43       26.95      6.73 o 
  -1   8  19       69.78       81.11      6.53 o 
   0   8  19       63.92       63.77      5.08 o 
   1   8  19       74.46       77.97      5.57 o 
   2   8  19       27.71       40.64      4.26 o 
   3   8  19       72.85       70.28      7.11 o 
  -3   9  19      122.66      115.68      8.21 o 
  -2   9  19       41.77       36.86      6.60 o 
  -1   9  19      109.34      127.29      7.97 o 
   0   9  19        0.56        5.82      4.29 o 
   1   9  19      111.61      126.77      6.67 o 
   2   9  19       42.31       43.64      5.98 o 
   3   9  19      125.03      144.65     13.31 o 
  -3  10  19       68.95       75.48      9.49 o 
  -2  10  19        1.55       -1.39      4.25 o 
  -1  10  19       46.22       49.59      8.52 o 
   0  10  19        8.55        6.13      4.21 o 
   1  10  19       44.96       42.72      5.73 o 
   2  10  19        1.33        6.11      4.51 o 
   3  10  19       68.82       38.55     20.90 o 
  -2  11  19       40.04       40.16      9.22 o 
  -1  11  19       18.32       13.76      5.08 o 
   0  11  19       85.93       81.11      7.27 o 
   1  11  19       17.10       18.99      5.07 o 
   2  11  19       38.83       39.71      8.38 o 
  -2  12  19      123.27      121.07     13.69 o 
  -1  12  19       25.25       29.78      5.69 o 
   0  12  19       23.10       27.19      5.56 o 
   1  12  19       24.89       21.27      5.54 o 
   2  12  19      122.71      129.72     12.79 o 
   0  13  19       72.57       98.33     26.57 o 
   1  13  19       14.95       20.00      8.83 o 
   0   0  20      179.30      139.98     11.71 o 
   1   0  20        6.37        9.63      8.65 o 
   2   0  20       98.61       86.25      7.89 o 
   3   0  20       62.56       57.73      6.56 o 
   4   0  20       20.55       23.09      5.84 o 
  -4   1  20      101.56      105.92      9.21 o 
  -3   1  20      124.84      134.12      8.57 o 
  -2   1  20      147.04      159.12      9.84 o 
  -1   1  20       74.06       75.43      6.40 o 
   0   1  20      539.88      521.23     15.47 o 
   1   1  20       74.90       80.38      5.53 o 
   2   1  20      154.79      133.08     14.23 o 
   3   1  20      125.54      118.00      9.54 o 
   4   1  20      102.13       93.73      8.25 o 
  -4   2  20       16.09       10.78      5.16 o 
  -3   2  20       79.13       77.79      7.53 o 
  -2   2  20       33.90       22.30      5.66 o 
  -1   2  20       94.59      100.04      7.00 o 
   0   2  20       39.20       44.96      5.54 o 
   1   2  20       93.08       89.83      5.92 o 
   2   2  20       34.13       41.50      5.49 o 
   3   2  20       80.11       88.54     16.03 o 
   4   2  20       15.56       18.24      6.62 o 
  -4   3  20        5.09        5.65      4.93 o 
  -3   3  20       43.56       52.76      8.44 o 
  -2   3  20       93.28       86.40      6.86 o 
  -1   3  20      211.40      224.43      9.10 o 
   0   3  20        2.90       -0.45      3.16 o 
   1   3  20      213.43      211.75      8.86 o 
   2   3  20       93.24      101.63      7.73 o 
   3   3  20       44.46       50.52      7.05 o 
   4   3  20        4.64       15.64     10.54 o 
  -4   4  20       39.17       34.76      8.11 o 
  -3   4  20       66.21       58.67      6.50 o 
  -2   4  20        1.61        5.15      3.61 o 
  -1   4  20        2.46        3.16      3.42 o 
   0   4  20       75.39       86.60      4.51 o 
   1   4  20        2.94        2.21      5.14 o 
   2   4  20        1.49        5.75      3.46 o 
   3   4  20       66.85       60.49      7.77 o 
  -4   5  20       18.81       11.89      9.19 o 
  -3   5  20      163.38      175.75      9.57 o 
  -2   5  20       19.81       16.07      3.78 o 
  -1   5  20      193.83      191.86      8.21 o 
   0   5  20       22.24       26.64      4.65 o 
   1   5  20      191.18      196.51      7.96 o 
   2   5  20       20.84       17.03      3.81 o 
   3   5  20      165.68      190.22     10.17 o 
  -3   6  20       10.74        3.68      3.56 o 
  -2   6  20        6.36        7.62      3.48 o 
  -1   6  20       14.79       18.79      4.81 o 
   0   6  20       71.04       70.30      7.16 o 
   1   6  20       15.21       15.88      3.62 o 
   2   6  20        5.79        4.10      4.60 o 
   3   6  20       10.79        8.96      5.05 o 
  -3   7  20       31.70       41.89      6.47 o 
  -2   7  20      156.47      146.31      6.91 o 
  -1   7  20      129.14      128.94      9.17 o 
   0   7  20      592.13      646.64     23.56 o 
   1   7  20      130.68      129.15      9.99 o 
   2   7  20      152.56      180.28     16.33 o 
   3   7  20       29.75       28.37      5.90 o 
  -3   8  20       22.28       29.58      4.87 o 
  -2   8  20        7.38        1.65     10.81 o 
  -1   8  20       63.04       60.96      6.14 o 
   0   8  20       22.99       26.20      4.30 o 
   1   8  20       63.54       62.17      5.62 o 
   2   8  20        8.14        5.34      3.71 o 
   3   8  20       22.51        8.07      5.44 o 
  -3   9  20       14.80       15.10      8.38 o 
  -2   9  20       41.42       57.27      9.17 o 
  -1   9  20        8.58        5.24      4.37 o 
   0   9  20       14.78       12.26      3.97 o 
   1   9  20        8.90       15.34      3.99 o 
   2   9  20       40.02       49.34      6.11 o 
   3   9  20       14.95       14.20     12.15 o 
  -2  10  20       59.20       56.21      8.15 o 
  -1  10  20       72.31       76.57      8.32 o 
   0  10  20        0.23       -1.29      5.78 o 
   1  10  20       70.53       84.35      6.15 o 
   2  10  20       59.46       63.93      7.13 o 
  -2  11  20       71.76       52.71      8.22 o 
  -1  11  20       82.83       81.31      7.48 o 
   0  11  20       40.60       51.50      6.28 o 
   1  11  20       84.61      102.12      8.00 o 
   2  11  20       74.70       81.43     10.81 o 
  -1  12  20       24.92       27.21     11.44 o 
   0  12  20        7.94       18.97      5.56 o 
   1  12  20       25.92       36.21      9.73 o 
   1   0  21       13.48       17.69      4.63 o 
   2   0  21       15.89       18.11      5.77 o 
   3   0  21        1.63        1.79      4.89 o 
  -3   1  21      151.99      161.19      9.48 o 
  -2   1  21        0.40        2.09      4.52 o 
  -1   1  21      391.63      394.78     14.41 o 
   0   1  21       93.93       95.76      7.20 o 
   1   1  21      383.63      362.40     10.95 o 
   2   1  21        0.31       -4.00      4.41 o 
   3   1  21      156.13      175.65     13.06 o 
  -3   2  21        0.08        2.53      4.56 o 
  -2   2  21       20.06        7.38      5.02 o 
  -1   2  21        6.29        5.19      4.11 o 
   0   2  21      109.38      122.80      8.02 o 
   1   2  21        6.55        7.46      3.45 o 
   2   2  21       19.51       25.40      5.92 o 
   3   2  21        0.05       -2.79      4.75 o 
  -3   3  21       62.68       57.78      6.74 o 
  -2   3  21      280.48      285.53     15.76 o 
  -1   3  21       80.62       93.50     10.99 o 
   0   3  21       20.81       18.14      3.81 o 
   1   3  21       79.96       83.02      7.39 o 
   2   3  21      280.73      278.54     12.61 o 
   3   3  21       62.00       54.31      7.49 o 
  -3   4  21       86.80       81.84      7.54 o 
  -2   4  21       66.65       69.60      8.05 o 
  -1   4  21        3.71        2.66      4.36 o 
   0   4  21       70.10       63.75      9.10 o 
   1   4  21        3.87        8.50      3.32 o 
   2   4  21       67.23       70.71      8.01 o 
   3   4  21       86.77       96.23     14.39 o 
  -3   5  21        0.86        5.26      4.40 o 
  -2   5  21      191.35      186.78     15.04 o 
  -1   5  21        6.48        6.77      3.88 o 
   0   5  21      204.74      199.27      7.43 o 
   1   5  21        5.90       10.00      3.41 o 
   2   5  21      191.84      189.69      9.59 o 
   3   5  21        0.90        5.22      9.26 o 
  -3   6  21       17.91        7.50      4.81 o 
  -2   6  21       16.55       23.51      4.00 o 
  -1   6  21       96.61      107.60      6.96 o 
   0   6  21        3.01        3.56      3.28 o 
   1   6  21       96.01      118.58      6.38 o 
   2   6  21       16.84       28.45      5.23 o 
   3   6  21       18.46       13.09      6.65 o 
  -3   7  21      116.58      128.69     11.06 o 
  -2   7  21       34.05       34.60      5.75 o 
  -1   7  21       27.68       37.75      6.40 o 
   0   7  21       47.90       52.61      4.96 o 
   1   7  21       30.38       30.46      4.59 o 
   2   7  21       34.66       46.50      4.85 o 
   3   7  21      115.24      132.59      9.50 o 
  -3   8  21        1.66        6.91      6.31 o 
  -2   8  21       12.18        8.85      8.02 o 
  -1   8  21        6.30        6.60      4.48 o 
   0   8  21        4.70        6.50      3.68 o 
   1   8  21        6.66        4.26      3.81 o 
   2   8  21       11.67       16.28      5.04 o 
   3   8  21        1.57      -11.82      6.62 o 
  -2   9  21       15.46        5.32      8.81 o 
  -1   9  21      292.55      328.85     12.06 o 
   0   9  21       16.73       16.47      5.09 o 
   1   9  21      292.43      329.44     10.48 o 
   2   9  21       15.83       20.33      4.69 o 
  -2  10  21        9.50        0.64      5.83 o 
  -1  10  21       34.07       38.48      6.05 o 
   0  10  21        0.66        6.67      4.53 o 
   1  10  21       33.86       34.87      6.29 o 
   2  10  21        9.45       11.01      5.10 o 
  -1  11  21        6.18        6.49      6.37 o 
   0  11  21        4.61        2.97      4.76 o 
   1  11  21        6.74       18.41      5.26 o 
   0   0  22      320.74      348.07     18.38 o 
   1   0  22       45.55       45.91      4.95 o 
   2   0  22       29.41       31.35      6.30 o 
   3   0  22        0.50        3.40      5.15 o 
  -3   1  22       31.84       42.48      7.28 o 
  -2   1  22       99.84      100.62      9.02 o 
  -1   1  22       53.38       62.11      6.34 o 
   0   1  22      111.44      110.94     12.34 o 
   1   1  22       52.38       64.25      5.48 o 
   2   1  22      100.57      101.53      8.78 o 
   3   1  22       30.81       49.28      7.71 o 
  -3   2  22       24.21       21.83      5.77 o 
  -2   2  22      124.70      124.59      9.62 o 
  -1   2  22       56.41       71.34     10.63 o 
   0   2  22      149.94      153.33      7.42 o 
   1   2  22       55.04       33.78      4.80 o 
   2   2  22      122.95      153.83     10.36 o 
   3   2  22       24.02       25.36      6.74 o 
  -3   3  22       49.43       58.47      7.07 o 
  -2   3  22       17.43       17.02      5.97 o 
  -1   3  22      116.95      110.62     12.25 o 
   0   3  22       47.68       39.10      5.80 o 
   1   3  22      114.96      117.27      9.37 o 
   2   3  22       18.19       18.02      5.48 o 
   3   3  22       52.24       71.53      8.15 o 
  -3   4  22       23.10       37.15     10.12 o 
  -2   4  22        6.17        0.00      7.03 o 
  -1   4  22      199.87      215.61     25.40 o 
   0   4  22       47.17       51.31      6.30 o 
   1   4  22      196.94      189.57     11.09 o 
   2   4  22        6.27        2.79      4.67 o 
   3   4  22       23.33       33.99      6.81 o 
  -3   5  22       63.49       70.44      9.15 o 
  -2   5  22       22.75       27.56      9.01 o 
  -1   5  22       68.63       66.99      7.06 o 
   0   5  22       13.55       13.81      5.35 o 
   1   5  22       68.97       78.60      6.42 o 
   2   5  22       23.83       38.70      5.76 o 
   3   5  22       62.01       81.61     20.36 o 
  -3   6  22       66.01       45.94     12.97 o 
  -2   6  22       22.58       27.89      6.94 o 
  -1   6  22       14.98       12.14      5.33 o 
   0   6  22       44.83       56.40      6.21 o 
   1   6  22       16.27       13.80      4.39 o 
   2   6  22       23.04       42.97      5.71 o 
   3   6  22       67.00       61.86     10.50 o 
  -2   7  22       24.11        9.53      7.21 o 
  -1   7  22       35.29       44.13      6.67 o 
   0   7  22      140.18      163.39      7.38 o 
   1   7  22       35.79       33.91      4.69 o 
   2   7  22       24.17       21.28     10.07 o 
  -2   8  22        4.33        1.61      7.84 o 
  -1   8  22       32.48       35.34      5.48 o 
   0   8  22       45.57       51.20      6.62 o 
   1   8  22       32.41       35.59      4.86 o 
   2   8  22        4.12        5.22      6.50 o 
  -2   9  22       43.69       53.13     16.57 o 
  -1   9  22       28.59       37.54      5.77 o 
   0   9  22        3.43       12.72      4.70 o 
   1   9  22       27.82       37.15      7.26 o 
   2   9  22       45.28       54.64      7.79 o 
  -1  10  22       22.86       37.29      7.61 o 
   0  10  22      147.12      184.63     10.24 o 
   1  10  22       23.23       31.35      8.87 o 
   1   0  23      234.07      243.80      9.61 o 
   2   0  23        4.64        3.05      4.90 o 
   3   0  23      193.67      199.80     18.74 o 
  -2   1  23       32.67       35.55      6.74 o 
  -1   1  23       18.43       22.88      8.29 o 
   0   1  23       14.07       -0.46      4.77 o 
   1   1  23       17.90       15.69      8.29 o 
   2   1  23       33.27       44.43      6.92 o 
   3   1  23        8.17       12.61      8.83 o 
  -2   2  23       80.99       89.29     10.00 o 
  -1   2  23       95.90       74.95     10.99 o 
   0   2  23       15.87       11.13      3.84 o 
   1   2  23       93.35       98.24      6.54 o 
   2   2  23       79.01       92.74      9.37 o 
   3   2  23       63.54       70.44     12.79 o 
  -2   3  23       65.37       71.23      8.34 o 
  -1   3  23       49.92       51.35      9.55 o 
   0   3  23       42.56       44.62      6.35 o 
   1   3  23       49.16       50.90      5.50 o 
   2   3  23       63.89       68.85      7.77 o 
  -2   4  23      168.78      191.81     12.13 o 
  -1   4  23       23.22       21.08      7.75 o 
   0   4  23      120.41      124.58     12.52 o 
   1   4  23       22.78       23.99      4.53 o 
   2   4  23      169.62      174.07     21.98 o 
  -2   5  23       29.32       22.16      8.65 o 
  -1   5  23       33.84       44.86      6.41 o 
   0   5  23       17.31       22.52      7.57 o 
   1   5  23       33.33       34.31      6.08 o 
   2   5  23       29.56       38.46      6.54 o 
  -2   6  23      135.20      144.67     15.49 o 
  -1   6  23        9.00        5.61      5.16 o 
   0   6  23      209.61      215.47      9.29 o 
   1   6  23        7.77        8.38      5.10 o 
   2   6  23      134.19      153.30     12.08 o 
  -1   7  23        5.30        7.66      5.22 o 
   0   7  23       76.14       88.82      7.16 o 
   1   7  23        4.84        6.97      4.70 o 
   2   7  23        6.93        4.29     13.78 o 
  -1   8  23       80.69       88.33      7.28 o 
   0   8  23       10.34        6.82      8.95 o 
   1   8  23       84.66       97.78      6.68 o 
  -1   9  23       41.47       33.85      7.13 o 
   0   9  23       56.70       63.35      7.33 o 
   1   9  23       40.43       54.69      6.61 o 
   0   0  24        4.46       12.97      6.85 o 
   1   0  24       58.72       70.41      8.74 o 
   2   0  24       41.95       35.54      7.13 o 
  -2   1  24        0.57       -5.01      4.75 o 
  -1   1  24       31.19       32.07      6.30 o 
   0   1  24       77.39       85.71      8.38 o 
   1   1  24       31.24       34.00      6.37 o 
   2   1  24        0.65        4.27      5.29 o 
  -2   2  24      209.91      226.90     12.82 o 
  -1   2  24       33.03       46.66      9.73 o 
   0   2  24       27.27       24.48      5.57 o 
   1   2  24       34.18       40.28      9.37 o 
   2   2  24      207.48      242.28     12.80 o 
  -2   3  24       18.44       13.76      6.46 o 
  -1   3  24       52.73       51.17      9.73 o 
   0   3  24       22.97       23.63      5.61 o 
   1   3  24       52.72       71.09      7.37 o 
   2   3  24       18.24       20.71      6.94 o 
  -1   4  24      227.81      234.93     17.12 o 
   0   4  24       48.26       40.70      8.29 o 
   1   4  24      226.50      242.43     11.90 o 
   2   4  24       73.11       79.23      8.72 o 
  -1   5  24       27.76       30.45      9.01 o 
   0   5  24       34.40       46.84      9.19 o 
   1   5  24       26.73       32.56      8.02 o 
   2   5  24       75.35      103.05     12.43 o 
  -1   6  24       65.39       67.38     10.63 o 
   0   6  24       57.92       70.98     11.35 o 
   1   6  24       68.72       94.13     24.05 o 
  -1   7  24      161.84      185.39     15.13 o 
   0   7  24        3.26       16.81      6.34 o 
   1   7  24      162.60      168.72     12.97 o 
   1   0  25       69.37       83.07      8.41 o 
  -1   1  25       76.47       85.35      8.65 o 
   0   1  25       29.89       43.30     11.53 o 
   1   1  25       78.91       84.38     11.89 o 
   2   1  25        5.85        6.49      8.11 o 
  -1   2  25       13.13       15.49      7.93 o 
   0   2  25      150.91      168.21     10.06 o 
   1   2  25       14.58       16.57      5.66 o 
  -1   3  25       34.89       15.67      8.11 o 
   0   3  25       40.52       40.67      6.24 o 
   1   3  25       33.39       25.74      5.86 o 
  -1   4  25       15.05       19.82      9.37 o 
   0   4  25        8.44       10.24      4.71 o 
   1   4  25       15.25       16.53      6.94 o 
   0   5  25      126.43      114.22     13.69 o 
   1   5  25        0.55        1.49      4.72 o 
   0   0  26        9.10        3.24      7.03 o 
   1   0  26        7.40       -2.52      8.47 o 
   0   1  26       79.75       97.30      8.22 o 
   0   2  26       12.59       14.22      7.66 o 
                                                 
